# Supplementary material for: (E)-Methyl 3-(3,5-dibromo-2-hy­droxy­benzyl­idene)carbazate
Source: Acta Crystallogr Sect E Struct Rep Online. 2010 Aug 28;66(Pt 9):o2405. doi: 10.1107/S1600536810033799 (PMC3007842; doi:10.1107/S1600536810033799)
Supplement: Supplementary file 1 [file e-66-o2405-sup1.cif]

##############################################################################
###                                                                        ###
###        Electronic paper (Acta Crystallographica Section E)             ###
###                                                                        ###
##############################################################################
#                                                                            #
# This CIF contains the data in a paper accepted for publication in Acta     #
# Crystallographica Section E. It conforms to the requirements of Notes      #
# for Authors for Section E, and has been peer reviewed under the auspices   #
# of the IUCr Commission on Journals.                                        #
#                                                                            #
# Full details of the Crystallographic Information File format               #
# are given in the paper "The Crystallographic Information File (CIF):       #
# a New Standard Archive File for Crystallography" by S. R. Hall, F. H.      #
# Allen and I. D. Brown [Acta Cryst. (1991), A47, 655-685].                  #
#                                                                            #
# The current version of the core CIF dictionary is obtainable from          #
# ftp://ftp.iucr.org/pub/cif_core.dic. The current version number is 2.4.    #
#                                                                            #
# Software is freely available for graphical display of the structure(s) in  #
# this CIF.  For information consult the CIF home page http://www.iucr.org/  #
# cif/home.html                                                              #
#                                                                            #
# This file may be used for bona fide research purposes within the           #
# scientific community so long as proper attribution is given to the journal # 
# article from which it was obtained.                                        #
#                                                                            #
##############################################################################
                                             
data_I
_audit_creation_method     SHELXL-97
_chemical_name_systematic
;
(<i>E</i>)-Methyl 3-(3,5-dibromo-2-hydroxybenzylidene)carbazate
;
_chemical_name_common     ?
_chemical_formula_moiety     'C9 H8 Br2 N2 O3'
_chemical_formula_sum     'C9 H8 Br2 N2 O3'
_chemical_formula_iupac     'C9 H8 Br2 N2 O3'
_chemical_formula_weight     351.99
_chemical_melting_point     ?
_symmetry_cell_setting     triclinic
_symmetry_space_group_name_H-M     'P -1'
_symmetry_space_group_name_Hall     '-P 1'
loop_
    _symmetry_equiv_pos_as_xyz
    'x, y, z'
    '-x, -y, -z'
_cell_length_a     7.6907(11)
_cell_length_b     9.9886(14)
_cell_length_c     15.503(2)
_cell_angle_alpha     92.254(6)
_cell_angle_beta     95.647(6)
_cell_angle_gamma     91.394(6)
_cell_volume     1183.8(3)
_cell_formula_units_Z     4
_cell_measurement_reflns_used     4109
_cell_measurement_theta_min     1.3
_cell_measurement_theta_max     25.0
_cell_measurement_temperature     223(2)
_exptl_crystal_description     Block
_exptl_crystal_colour     colourless
_exptl_crystal_size_max     0.22
_exptl_crystal_size_mid     0.21
_exptl_crystal_size_min     0.18
_exptl_crystal_density_diffrn     1.975
_exptl_crystal_density_meas     ?
_exptl_crystal_density_method     'not measured'
_exptl_crystal_F_000     680
_exptl_absorpt_coefficient_mu     6.841
_exptl_absorpt_correction_type     multi-scan
_exptl_absorpt_process_details     '(SADABS; Bruker, 2002)'
_exptl_absorpt_correction_T_min     0.9766
_exptl_absorpt_correction_T_max     0.9892
_exptl_special_details     ?
_diffrn_ambient_temperature     223(2)
_diffrn_radiation_type     MoK\a
_diffrn_radiation_wavelength     0.71073
_diffrn_radiation_source     'fine-focus sealed tube'
_diffrn_radiation_monochromator     graphite
_diffrn_measurement_device_type     'Bruker SMART CCD area-detector'
_diffrn_measurement_method     '\f and \w scans'
_diffrn_detector_area_resol_mean     ?
_diffrn_reflns_number     12305
_diffrn_reflns_av_R_equivalents     0.0592
_diffrn_reflns_av_sigmaI/netI     0.0704
_diffrn_reflns_theta_min     1.32
_diffrn_reflns_theta_max     25.03
_diffrn_reflns_theta_full     25.03
_diffrn_measured_fraction_theta_max     0.983
_diffrn_measured_fraction_theta_full     0.983
_diffrn_reflns_limit_h_min     -9
_diffrn_reflns_limit_h_max     8
_diffrn_reflns_limit_k_min     -11
_diffrn_reflns_limit_k_max     11
_diffrn_reflns_limit_l_min     -18
_diffrn_reflns_limit_l_max     18
_diffrn_standards_number     0
_diffrn_standards_interval_count     .
_diffrn_standards_interval_time     .
_diffrn_standards_decay_%     ?
_refine_special_details
;
 Refinement of F^2^ against ALL reflections.  The weighted R-factor wR and
 goodness of fit S are based on F^2^, conventional R-factors R are based
 on F, with F set to zero for negative F^2^. The threshold expression of
 F^2^ > 2sigma(F^2^) is used only for calculating R-factors(gt) etc. and is
 not relevant to the choice of reflections for refinement.  R-factors based
 on F^2^ are statistically about twice as large as those based on F, and R-
 factors based on ALL data will be even larger.
;
_reflns_number_total     4109
_reflns_number_gt     2425
_reflns_threshold_expression     I>2\s(I)
_refine_ls_structure_factor_coef     Fsqd
_refine_ls_matrix_type     full
_refine_ls_R_factor_all     0.1033
_refine_ls_R_factor_gt     0.0554
_refine_ls_wR_factor_gt     0.1593
_refine_ls_wR_factor_ref     0.1748
_refine_ls_goodness_of_fit_ref     1.005
_refine_ls_restrained_S_all     1.005
_refine_ls_number_reflns     4109
_refine_ls_number_parameters     289
_refine_ls_number_restraints     0
_refine_ls_hydrogen_treatment     constr
_refine_ls_weighting_scheme     calc
_refine_ls_weighting_details
                 'calc w=1/[\s^2^(Fo^2^)+(0.0947P)^2^] where P=(Fo^2^+2Fc^2^)/3'
_atom_sites_solution_hydrogens     geom
_atom_sites_solution_primary     direct
_atom_sites_solution_secondary     difmap
_refine_ls_shift/su_max     0.001
_refine_ls_shift/su_mean     0.00
_refine_diff_density_max     0.633
_refine_diff_density_min     -0.618
_refine_ls_extinction_method     none
_refine_ls_extinction_coef     ?
loop_
    _atom_type_symbol
    _atom_type_description
    _atom_type_scat_dispersion_real
    _atom_type_scat_dispersion_imag
    _atom_type_scat_source
    'C' 'C' 0.0033 0.0016
                         'International Tables Vol C Tables 4.2.6.8 and 6.1.1.4'
    'H' 'H' 0.0000 0.0000
                         'International Tables Vol C Tables 4.2.6.8 and 6.1.1.4'
    'N' 'N' 0.0061 0.0033
                         'International Tables Vol C Tables 4.2.6.8 and 6.1.1.4'
    'O' 'O' 0.0106 0.0060
                         'International Tables Vol C Tables 4.2.6.8 and 6.1.1.4'
    'Br' 'Br' -0.2901 2.4595
                         'International Tables Vol C Tables 4.2.6.8 and 6.1.1.4'
_computing_data_collection     'SMART (Bruker, 2002)'
_computing_cell_refinement     'SAINT (Bruker, 2002)'
_computing_data_reduction     'SAINT (Bruker, 2002)'
_computing_structure_solution     'SHELXS97 (Sheldrick, 2008)'
_computing_structure_refinement     'SHELXL97 (Sheldrick, 2008)'
_computing_molecular_graphics     'SHELXTL (Sheldrick, 2008)'
_computing_publication_material     'SHELXTL (Sheldrick, 2008)'
loop_
    _atom_site_type_symbol
    _atom_site_label
    _atom_site_fract_x
    _atom_site_fract_y
    _atom_site_fract_z
    _atom_site_U_iso_or_equiv
    _atom_site_adp_type
    _atom_site_calc_flag
    _atom_site_refinement_flags
    _atom_site_occupancy
    _atom_site_disorder_assembly
    _atom_site_disorder_group
    C C1 0.0209(8) 0.9946(6) 0.2567(4) 0.0463(16) Uani d . 1 . .
    C C2 -0.0373(9) 1.0058(7) 0.1701(5) 0.0551(18) Uani d . 1 . .
    C C3 -0.0724(9) 0.8941(7) 0.1156(5) 0.0578(19) Uani d . 1 . .
    H H3 -0.1108 0.9037 0.0568 0.069 Uiso calc R 1 . .
    C C4 -0.0513(9) 0.7688(7) 0.1474(5) 0.0568(19) Uani d . 1 . .
    C C5 0.0050(8) 0.7525(7) 0.2340(5) 0.0529(18) Uani d . 1 . .
    H H5 0.0167 0.6661 0.2554 0.063 Uiso calc R 1 . .
    C C6 0.0441(8) 0.8656(6) 0.2893(4) 0.0428(15) Uani d . 1 . .
    C C7 0.1087(8) 0.8455(6) 0.3787(4) 0.0485(16) Uani d . 1 . .
    H H7 0.1129 0.7586 0.3999 0.058 Uiso calc R 1 . .
    C C8 0.2901(8) 1.0311(6) 0.5634(4) 0.0454(16) Uani d . 1 . .
    C C9 0.4215(10) 1.0965(7) 0.7025(5) 0.064(2) Uani d . 1 . .
    H H9A 0.4648 1.0566 0.7562 0.096 Uiso calc R 1 . .
    H H9B 0.3295 1.1578 0.7135 0.096 Uiso calc R 1 . .
    H H9C 0.5162 1.1451 0.6795 0.096 Uiso calc R 1 . .
    C C10 0.3833(8) 0.4911(6) 0.2572(4) 0.0436(15) Uani d . 1 . .
    C C11 0.4111(8) 0.4998(7) 0.1704(5) 0.0522(17) Uani d . 1 . .
    C C12 0.4301(8) 0.3882(7) 0.1186(5) 0.0582(19) Uani d . 1 . .
    H H12 0.4482 0.3955 0.0599 0.070 Uiso calc R 1 . .
    C C13 0.4218(9) 0.2622(7) 0.1556(5) 0.0528(18) Uani d . 1 . .
    C C14 0.3968(8) 0.2485(6) 0.2395(4) 0.0495(17) Uani d . 1 . .
    H H14 0.3928 0.1627 0.2623 0.059 Uiso calc R 1 . .
    C C15 0.3769(8) 0.3617(6) 0.2927(4) 0.0436(15) Uani d . 1 . .
    C C16 0.3449(8) 0.3454(6) 0.3820(4) 0.0465(16) Uani d . 1 . .
    H H16 0.3494 0.2596 0.4048 0.056 Uiso calc R 1 . .
    C C17 0.2301(8) 0.5304(6) 0.5620(4) 0.0427(15) Uani d . 1 . .
    C C18 0.1545(10) 0.5951(7) 0.7015(5) 0.063(2) Uani d . 1 . .
    H H18A 0.1356 0.5552 0.7559 0.094 Uiso calc R 1 . .
    H H18B 0.0492 0.6388 0.6790 0.094 Uiso calc R 1 . .
    H H18C 0.2503 0.6607 0.7110 0.094 Uiso calc R 1 . .
    N N1 0.1604(7) 0.9473(5) 0.4288(4) 0.0483(14) Uani d . 1 . .
    N N2 0.2264(7) 0.9247(5) 0.5120(4) 0.0542(15) Uani d . 1 . .
    H H2 0.2274 0.8442 0.5313 0.065 Uiso calc R 1 . .
    N N3 0.3108(7) 0.4455(5) 0.4302(3) 0.0452(13) Uani d . 1 . .
    N N4 0.2761(7) 0.4238(5) 0.5131(4) 0.0508(14) Uani d . 1 . .
    H H4 0.2832 0.3443 0.5340 0.061 Uiso calc R 1 . .
    O O1 0.0559(6) 1.1076(4) 0.3070(3) 0.0547(12) Uani d . 1 . .
    H H1 0.0934 1.0875 0.3567 0.082 Uiso calc R 1 . .
    O O2 0.2888(7) 1.1459(4) 0.5407(3) 0.0688(15) Uani d . 1 . .
    O O3 0.3523(6) 0.9915(4) 0.6398(3) 0.0557(12) Uani d . 1 . .
    O O4 0.3642(6) 0.6050(4) 0.3056(3) 0.0547(12) Uani d . 1 . .
    H H4A 0.3491 0.5857 0.3559 0.082 Uiso calc R 1 . .
    O O5 0.1974(6) 0.4908(4) 0.6391(3) 0.0569(12) Uani d . 1 . .
    O O6 0.2219(7) 0.6444(4) 0.5383(3) 0.0630(14) Uani d . 1 . .
    Br Br1 -0.06212(11) 1.17836(8) 0.12394(5) 0.0693(3) Uani d . 1 . .
    Br Br2 -0.09610(12) 0.61188(8) 0.07391(6) 0.0806(3) Uani d . 1 . .
    Br Br3 0.41876(12) 0.67238(8) 0.12264(6) 0.0735(3) Uani d . 1 . .
    Br Br4 0.43692(12) 0.10563(8) 0.08150(6) 0.0764(3) Uani d . 1 . .
loop_
    _atom_site_aniso_label
    _atom_site_aniso_U_11
    _atom_site_aniso_U_22
    _atom_site_aniso_U_33
    _atom_site_aniso_U_12
    _atom_site_aniso_U_13
    _atom_site_aniso_U_23
    C1 0.043(4) 0.051(4) 0.046(5) -0.004(3) 0.010(3) -0.005(3)
    C2 0.053(4) 0.060(4) 0.054(5) 0.003(3) 0.009(4) 0.007(4)
    C3 0.062(4) 0.076(5) 0.035(4) 0.004(4) 0.010(3) -0.001(4)
    C4 0.063(4) 0.057(4) 0.047(5) -0.007(3) 0.000(4) -0.014(4)
    C5 0.053(4) 0.053(4) 0.052(5) 0.007(3) 0.009(3) -0.009(3)
    C6 0.052(4) 0.042(4) 0.035(4) 0.000(3) 0.013(3) -0.003(3)
    C7 0.061(4) 0.039(3) 0.047(5) 0.004(3) 0.011(3) -0.002(3)
    C8 0.061(4) 0.042(4) 0.034(4) 0.003(3) 0.012(3) 0.000(3)
    C9 0.076(5) 0.076(5) 0.038(5) 0.003(4) 0.000(4) -0.008(4)
    C10 0.040(3) 0.051(4) 0.040(4) 0.005(3) 0.007(3) -0.002(3)
    C11 0.050(4) 0.061(4) 0.049(5) 0.003(3) 0.013(3) 0.011(4)
    C12 0.053(4) 0.078(5) 0.043(5) 0.001(4) 0.006(3) -0.002(4)
    C13 0.054(4) 0.063(5) 0.040(5) 0.004(3) 0.008(3) -0.018(3)
    C14 0.061(4) 0.049(4) 0.039(4) -0.001(3) 0.010(3) -0.008(3)
    C15 0.046(4) 0.047(4) 0.038(4) 0.003(3) 0.005(3) 0.002(3)
    C16 0.053(4) 0.039(3) 0.048(5) 0.001(3) 0.008(3) 0.003(3)
    C17 0.058(4) 0.036(4) 0.034(4) 0.000(3) 0.004(3) 0.002(3)
    C18 0.079(5) 0.070(5) 0.040(5) 0.000(4) 0.015(4) -0.009(4)
    N1 0.067(4) 0.042(3) 0.036(4) 0.002(3) 0.002(3) 0.003(3)
    N2 0.083(4) 0.028(3) 0.050(4) 0.002(3) 0.001(3) 0.006(3)
    N3 0.066(4) 0.037(3) 0.034(3) 0.003(2) 0.013(3) 0.001(2)
    N4 0.083(4) 0.029(3) 0.041(4) 0.003(3) 0.010(3) 0.003(3)
    O1 0.079(3) 0.048(3) 0.037(3) -0.005(2) 0.004(2) 0.004(2)
    O2 0.114(4) 0.025(2) 0.067(4) -0.003(2) 0.004(3) 0.013(2)
    O3 0.091(3) 0.041(2) 0.032(3) -0.003(2) -0.005(2) 0.005(2)
    O4 0.078(3) 0.047(3) 0.041(3) 0.008(2) 0.014(2) 0.004(2)
    O5 0.087(3) 0.049(3) 0.037(3) 0.008(2) 0.016(2) 0.002(2)
    O6 0.110(4) 0.030(2) 0.053(3) 0.010(2) 0.021(3) 0.011(2)
    Br1 0.0837(6) 0.0719(5) 0.0532(6) 0.0081(4) 0.0047(4) 0.0159(4)
    Br2 0.0933(7) 0.0793(6) 0.0647(6) 0.0018(5) -0.0013(5) -0.0291(5)
    Br3 0.0975(7) 0.0730(6) 0.0543(6) 0.0022(4) 0.0234(5) 0.0158(4)
    Br4 0.0873(6) 0.0814(6) 0.0595(6) 0.0082(4) 0.0131(4) -0.0301(4)
_geom_special_details
;
 All esds (except the esd in the dihedral angle between two l.s. planes)
 are estimated using the full covariance matrix.  The cell esds are taken
 into account individually in the estimation of esds in distances, angles
 and torsion angles; correlations between esds in cell parameters are only
 used when they are defined by crystal symmetry.  An approximate (isotropic)
 treatment of cell esds is used for estimating esds involving l.s. planes.
;
loop_
    _geom_bond_atom_site_label_1
    _geom_bond_atom_site_label_2
    _geom_bond_site_symmetry_2
    _geom_bond_distance
    _geom_bond_publ_flag
    C1 O1 . 1.353(7) ?
    C1 C2 . 1.383(9) ?
    C1 C6 . 1.412(8) ?
    C2 C3 . 1.378(9) ?
    C2 Br1 . 1.899(7) ?
    C3 C4 . 1.370(9) ?
    C3 H3 . 0.94 ?
    C4 C5 . 1.387(10) ?
    C4 Br2 . 1.906(7) ?
    C5 C6 . 1.400(8) ?
    C5 H5 . 0.94 ?
    C6 C7 . 1.448(9) ?
    C7 N1 . 1.286(7) ?
    C7 H7 . 0.94 ?
    C8 O2 . 1.212(7) ?
    C8 O3 . 1.312(8) ?
    C8 N2 . 1.355(8) ?
    C9 O3 . 1.456(7) ?
    C9 H9A . 0.97 ?
    C9 H9B . 0.97 ?
    C9 H9C . 0.97 ?
    C10 O4 . 1.357(7) ?
    C10 C11 . 1.388(9) ?
    C10 C15 . 1.426(8) ?
    C11 C12 . 1.367(9) ?
    C11 Br3 . 1.905(7) ?
    C12 C13 . 1.406(10) ?
    C12 H12 . 0.94 ?
    C13 C14 . 1.346(9) ?
    C13 Br4 . 1.917(6) ?
    C14 C15 . 1.393(8) ?
    C14 H14 . 0.94 ?
    C15 C16 . 1.445(9) ?
    C16 N3 . 1.272(7) ?
    C16 H16 . 0.94 ?
    C17 O6 . 1.211(7) ?
    C17 O5 . 1.319(7) ?
    C17 N4 . 1.357(7) ?
    C18 O5 . 1.460(7) ?
    C18 H18A . 0.97 ?
    C18 H18B . 0.97 ?
    C18 H18C . 0.97 ?
    N1 N2 . 1.368(7) ?
    N2 H2 . 0.87 ?
    N3 N4 . 1.364(7) ?
    N4 H4 . 0.87 ?
    O1 H1 . 0.83 ?
    O4 H4A . 0.83 ?
loop_
    _geom_angle_atom_site_label_1
    _geom_angle_atom_site_label_2
    _geom_angle_atom_site_label_3
    _geom_angle_site_symmetry_1
    _geom_angle_site_symmetry_3
    _geom_angle
    _geom_angle_publ_flag
    O1 C1 C2 . . 118.9(6) ?
    O1 C1 C6 . . 122.2(6) ?
    C2 C1 C6 . . 118.9(6) ?
    C3 C2 C1 . . 121.3(7) ?
    C3 C2 Br1 . . 119.1(6) ?
    C1 C2 Br1 . . 119.6(5) ?
    C4 C3 C2 . . 119.8(7) ?
    C4 C3 H3 . . 120.1 ?
    C2 C3 H3 . . 120.1 ?
    C3 C4 C5 . . 121.0(6) ?
    C3 C4 Br2 . . 121.1(6) ?
    C5 C4 Br2 . . 117.9(5) ?
    C4 C5 C6 . . 119.5(6) ?
    C4 C5 H5 . . 120.3 ?
    C6 C5 H5 . . 120.3 ?
    C5 C6 C1 . . 119.5(6) ?
    C5 C6 C7 . . 118.3(6) ?
    C1 C6 C7 . . 122.2(6) ?
    N1 C7 C6 . . 119.5(6) ?
    N1 C7 H7 . . 120.2 ?
    C6 C7 H7 . . 120.2 ?
    O2 C8 O3 . . 125.8(6) ?
    O2 C8 N2 . . 123.9(6) ?
    O3 C8 N2 . . 110.4(5) ?
    O3 C9 H9A . . 109.5 ?
    O3 C9 H9B . . 109.5 ?
    H9A C9 H9B . . 109.5 ?
    O3 C9 H9C . . 109.5 ?
    H9A C9 H9C . . 109.5 ?
    H9B C9 H9C . . 109.5 ?
    O4 C10 C11 . . 119.4(6) ?
    O4 C10 C15 . . 122.1(6) ?
    C11 C10 C15 . . 118.5(6) ?
    C12 C11 C10 . . 121.8(6) ?
    C12 C11 Br3 . . 119.5(6) ?
    C10 C11 Br3 . . 118.6(5) ?
    C11 C12 C13 . . 118.1(7) ?
    C11 C12 H12 . . 120.9 ?
    C13 C12 H12 . . 120.9 ?
    C14 C13 C12 . . 122.3(6) ?
    C14 C13 Br4 . . 119.6(6) ?
    C12 C13 Br4 . . 118.0(5) ?
    C13 C14 C15 . . 119.8(6) ?
    C13 C14 H14 . . 120.1 ?
    C15 C14 H14 . . 120.1 ?
    C14 C15 C10 . . 119.4(6) ?
    C14 C15 C16 . . 119.3(6) ?
    C10 C15 C16 . . 121.3(6) ?
    N3 C16 C15 . . 120.9(6) ?
    N3 C16 H16 . . 119.5 ?
    C15 C16 H16 . . 119.5 ?
    O6 C17 O5 . . 125.5(6) ?
    O6 C17 N4 . . 125.0(6) ?
    O5 C17 N4 . . 109.5(5) ?
    O5 C18 H18A . . 109.5 ?
    O5 C18 H18B . . 109.5 ?
    H18A C18 H18B . . 109.5 ?
    O5 C18 H18C . . 109.5 ?
    H18A C18 H18C . . 109.5 ?
    H18B C18 H18C . . 109.5 ?
    C7 N1 N2 . . 118.2(5) ?
    C8 N2 N1 . . 118.3(5) ?
    C8 N2 H2 . . 120.9 ?
    N1 N2 H2 . . 120.9 ?
    C16 N3 N4 . . 118.5(5) ?
    C17 N4 N3 . . 117.7(5) ?
    C17 N4 H4 . . 121.2 ?
    N3 N4 H4 . . 121.2 ?
    C1 O1 H1 . . 109.5 ?
    C8 O3 C9 . . 116.1(5) ?
    C10 O4 H4A . . 109.5 ?
    C17 O5 C18 . . 116.5(5) ?
loop_
    _geom_torsion_atom_site_label_1
    _geom_torsion_atom_site_label_2
    _geom_torsion_atom_site_label_3
    _geom_torsion_atom_site_label_4
    _geom_torsion_site_symmetry_1
    _geom_torsion_site_symmetry_2
    _geom_torsion_site_symmetry_3
    _geom_torsion_site_symmetry_4
    _geom_torsion
    _geom_torsion_publ_flag
    O1 C1 C2 C3 . . . . 179.0(6) ?
    C6 C1 C2 C3 . . . . -0.1(10) ?
    O1 C1 C2 Br1 . . . . 1.2(8) ?
    C6 C1 C2 Br1 . . . . -177.9(4) ?
    C1 C2 C3 C4 . . . . 0.6(11) ?
    Br1 C2 C3 C4 . . . . 178.5(5) ?
    C2 C3 C4 C5 . . . . 0.1(11) ?
    C2 C3 C4 Br2 . . . . -179.3(5) ?
    C3 C4 C5 C6 . . . . -1.3(10) ?
    Br2 C4 C5 C6 . . . . 178.1(5) ?
    C4 C5 C6 C1 . . . . 1.8(9) ?
    C4 C5 C6 C7 . . . . -177.7(6) ?
    O1 C1 C6 C5 . . . . 179.8(6) ?
    C2 C1 C6 C5 . . . . -1.1(9) ?
    O1 C1 C6 C7 . . . . -0.7(9) ?
    C2 C1 C6 C7 . . . . 178.4(6) ?
    C5 C6 C7 N1 . . . . 173.9(6) ?
    C1 C6 C7 N1 . . . . -5.7(9) ?
    O4 C10 C11 C12 . . . . -179.6(6) ?
    C15 C10 C11 C12 . . . . 0.8(10) ?
    O4 C10 C11 Br3 . . . . -0.7(8) ?
    C15 C10 C11 Br3 . . . . 179.7(4) ?
    C10 C11 C12 C13 . . . . -0.4(10) ?
    Br3 C11 C12 C13 . . . . -179.3(5) ?
    C11 C12 C13 C14 . . . . -0.3(11) ?
    C11 C12 C13 Br4 . . . . 177.0(5) ?
    C12 C13 C14 C15 . . . . 0.5(10) ?
    Br4 C13 C14 C15 . . . . -176.8(5) ?
    C13 C14 C15 C10 . . . . 0.0(10) ?
    C13 C14 C15 C16 . . . . 178.2(6) ?
    O4 C10 C15 C14 . . . . 179.8(5) ?
    C11 C10 C15 C14 . . . . -0.6(9) ?
    O4 C10 C15 C16 . . . . 1.7(9) ?
    C11 C10 C15 C16 . . . . -178.7(6) ?
    C14 C15 C16 N3 . . . . -173.7(6) ?
    C10 C15 C16 N3 . . . . 4.4(9) ?
    C6 C7 N1 N2 . . . . -177.8(5) ?
    O2 C8 N2 N1 . . . . 1.6(10) ?
    O3 C8 N2 N1 . . . . -178.3(5) ?
    C7 N1 N2 C8 . . . . 176.3(6) ?
    C15 C16 N3 N4 . . . . 177.9(5) ?
    O6 C17 N4 N3 . . . . -2.1(10) ?
    O5 C17 N4 N3 . . . . 178.5(5) ?
    C16 N3 N4 C17 . . . . -176.3(6) ?
    O2 C8 O3 C9 . . . . 1.5(10) ?
    N2 C8 O3 C9 . . . . -178.6(6) ?
    O6 C17 O5 C18 . . . . -2.5(10) ?
    N4 C17 O5 C18 . . . . 176.9(5) ?
loop_
    _geom_hbond_atom_site_label_D
    _geom_hbond_atom_site_label_H
    _geom_hbond_atom_site_label_A
    _geom_hbond_site_symmetry_A
    _geom_hbond_distance_DH
    _geom_hbond_distance_HA
    _geom_hbond_distance_DA
    _geom_hbond_angle_DHA
    _geom_hbond_publ_flag
    O1 H1 N1 . 0.82 1.88 2.604(7) 146 yes
    N2 H2 O6 . 0.86 2.01 2.845(6) 163 yes
    N4 H4 O2 1_545 0.86 2.00 2.828(6) 161 yes
    O4 H4A N3 . 0.82 1.89 2.609(7) 145 yes
    C7 H7 O6 . 0.93 2.56 3.312(8) 139 yes
    C16 H16 O2 1_545 0.93 2.52 3.282(8) 139 yes
    C9 H9B Cg1 2_576 0.97 2.89 3.594(8) 131 yes
    C18 H18C Cg2 2_666 0.97 2.89 3.561(8) 128 yes
data_global
_journal_date_recd_electronic     2010-08-21
_journal_date_accepted     2010-08-21
_journal_name_full     'Acta Crystallographica, Section E'
_journal_year     2010
_journal_volume     66
_journal_issue      9
_journal_page_first     o2405
_journal_page_last     o2405
_journal_paper_category     QO
_journal_coeditor_code     CI5169
_publ_contact_author_name     'Lu-Ping Lv'
_publ_contact_author_address
;
    Linjiang College
    Hangzhou Vocational and Technical College
    Hangzhou 310018
    People's Republic of China
;
_publ_contact_author_email     mailofllp@126.com
_publ_contact_author_fax     '++86-571-86916956'
_publ_contact_author_phone     '++86-571-86916956'
_publ_section_title
;
(<i>E</i>)-Methyl 3-(3,5-dibromo-2-hydroxybenzylidene)carbazate
;
loop_
    _publ_author_name
    _publ_author_address
    'Lu-Ping Lv'
;
    Linjiang College
    Hangzhou Vocational and Technical College
    Hangzhou 310018
    People's Republic of China
;
    'Songhui Liu'
;
    Linjiang College
    Hangzhou Vocational and Technical College
    Hangzhou 310018
    People's Republic of China
;
