# Supplementary material for: (E)-Methyl 3-(3,5-dibromo-2-hy­droxy­benzyl­idene)carbazate
Source: Acta Crystallogr Sect E Struct Rep Online. 2010 Aug 28;66(Pt 9):o2405. doi: 10.1107/S1600536810033799 (PMC3007842; doi:10.1107/S1600536810033799)
Supplement: Supplementary file 2 [file e-66-o2405-Isup2.hkl]

#
# h,k,l, Fc-squared, Fo-squared, sigma(Fo-squared) and status flag
#
data_I
_shelx_title ' ding in P -1'
_shelx_refln_list_code          4
_shelx_F_calc_maximum      333.34
_exptl_crystal_F_000       680.00
_reflns_d_resolution_high  0.8399
 
loop_
 _symmetry_equiv_pos_as_xyz
 'x, y, z'
 '-x, -y, -z'
 
_cell_length_a     7.6907
_cell_length_b     9.9886
_cell_length_c    15.5034
_cell_angle_alpha  92.254
_cell_angle_beta   95.647
_cell_angle_gamma  91.394
 
_shelx_F_squared_multiplier     1.000
 
loop_
 _refln_index_h
 _refln_index_k
 _refln_index_l
 _refln_F_squared_calc
 _refln_F_squared_meas
 _refln_F_squared_sigma
 _refln_observed_status
   1   0   0       20.03       25.39      3.20 o
   2   0   0    13174.75    13496.92    482.77 o
   3   0   0     1376.76     1503.04     56.92 o
   4   0   0     1910.49     2094.61     79.02 o
   5   0   0      252.12      293.64     15.48 o
   6   0   0     2593.94     2843.14     83.19 o
   7   0   0        8.68        0.00     15.17 o
  -7   1   0        0.01        0.00     16.74 o
  -6   1   0      256.89      311.14     18.49 o
  -5   1   0       69.48       69.68     10.65 o
  -4   1   0     1001.42      955.75     37.96 o
  -2   1   0      716.07      634.99     29.78 o
  -1   1   0     2183.90     2320.32     85.95 o
   0   1   0        0.19        0.00      0.90 o
   1   1   0      668.92      720.63     34.37 o
   2   1   0     9528.03    10052.45    360.09 o
   3   1   0      127.88      127.69     10.84 o
   4   1   0     1283.15     1215.12     42.05 o
   5   1   0       67.23       87.78     11.56 o
   6   1   0      532.15      546.77     24.74 o
   7   1   0       50.44       57.46     22.24 o
   8   1   0       18.56        0.00     26.12 o
  -8   2   0      105.77       92.94     29.38 o
  -7   2   0       42.63       48.03     23.89 o
  -6   2   0        0.90        0.00     13.55 o
  -5   2   0      166.67      177.59     12.60 o
  -4   2   0     6770.77     6654.13    207.86 o
  -3   2   0       94.17       99.57      9.31 o
  -2   2   0    35393.59    36083.22   1524.79 o
  -1   2   0      149.60      149.35     11.44 o
   0   2   0      849.60      999.57     47.17 o
   1   2   0      162.84      160.19     12.91 o
   2   2   0     4627.80     4506.56    164.41 o
   3   2   0      203.58      214.33     17.62 o
   4   2   0     7390.58     7476.91    232.61 o
   5   2   0      212.61      237.79     14.53 o
   6   2   0      414.42      467.81     26.05 o
   7   2   0        4.75        0.00     21.95 o
   8   2   0       13.64        0.00     26.78 o
  -8   3   0       14.68        0.00     28.21 o
  -7   3   0       77.69       73.36     25.46 o
  -6   3   0      162.26      161.38     21.56 o
  -5   3   0     1909.78     1903.55     63.89 o
  -4   3   0      145.13      144.70     18.26 o
  -3   3   0     4579.95     4333.53    153.31 o
  -2   3   0      278.31      239.83     21.53 o
  -1   3   0      378.21      393.82     31.51 o
   0   3   0       30.58       24.06      6.34 o
   1   3   0     9716.54     9628.70    345.62 o
   2   3   0       47.41       40.88      9.26 o
   3   3   0     4245.54     4184.88    132.57 o
   4   3   0     1106.94     1127.70     41.23 o
   5   3   0      197.56      196.94     16.82 o
   6   3   0      496.31      503.79     33.13 o
   7   3   0      112.60      127.48     32.66 o
   8   3   0       75.76      111.90     30.41 o
  -8   4   0       15.80        0.00     29.75 o
  -7   4   0       51.18       50.26     26.24 o
  -6   4   0     1124.41     1107.45     61.11 o
  -5   4   0      991.73     1014.02     54.46 o
  -4   4   0     2755.21     2884.17    104.68 o
  -3   4   0     2052.67     2068.71     94.29 o
  -2   4   0       50.19       58.60      9.01 o
  -1   4   0      178.67      185.13     14.48 o
   0   4   0    12536.98    13231.58    587.25 o
   1   4   0      485.46      502.33     28.87 o
   2   4   0     4474.23     4553.62    144.22 o
   3   4   0       12.20        0.00     15.88 o
   4   4   0       14.09       11.10     12.58 o
   5   4   0       60.71       85.13     19.28 o
   6   4   0      221.90      218.80     37.21 o
   7   4   0       18.91       29.04     25.04 o
   8   4   0       70.09       70.45     30.96 o
  -8   5   0       70.13       76.56     33.24 o
  -7   5   0      164.45      170.59     31.73 o
  -6   5   0      143.86      159.05     26.96 o
  -5   5   0      240.86      249.28     27.39 o
  -4   5   0       31.25       18.92     14.80 o
  -3   5   0     2836.44     2985.69     97.17 o
  -2   5   0      281.91      297.31     17.19 o
  -1   5   0    11801.05    11934.36    415.99 o
   0   5   0       27.19       32.86      7.87 o
   1   5   0     5906.90     5793.53    212.80 o
   2   5   0       64.61       51.68     11.45 o
   3   5   0        0.96       32.99     12.49 o
   4   5   0       82.54      111.63     16.39 o
   5   5   0     2097.08     2040.90     83.30 o
   6   5   0       10.09       45.58     23.03 o
   7   5   0      115.17       94.65     28.42 o
   8   5   0        3.43       14.29     30.70 o
  -7   6   0      225.31      255.16     36.38 o
  -6   6   0       27.59       18.73     24.60 o
  -5   6   0        0.97        0.00     20.67 o
  -4   6   0       68.41       71.38     19.88 o
  -3   6   0      340.99      366.33     23.56 o
  -2   6   0      576.38      546.16     28.70 o
  -1   6   0       84.64       86.35     10.19 o
   0   6   0      701.17      676.77     31.57 o
   1   6   0      257.75      282.19     19.11 o
   2   6   0      142.64      154.72     14.12 o
   3   6   0      229.41      225.90     18.97 o
   4   6   0      111.10      113.12     20.02 o
   5   6   0      170.61      184.94     29.38 o
   6   6   0        0.41        6.42     24.04 o
   7   6   0        4.81        0.00     28.22 o
  -7   7   0       33.82       53.58     31.08 o
  -6   7   0       30.26        0.00     25.24 o
  -5   7   0     1872.20     1815.84    119.68 o
  -4   7   0      160.18      166.76     25.04 o
  -3   7   0     3172.86     3151.62    120.49 o
  -2   7   0       64.08       88.82     16.00 o
  -1   7   0      950.96      896.00     33.08 o
   0   7   0      129.09      148.41     16.96 o
   1   7   0     1971.09     1914.33     58.00 o
   2   7   0       68.64      118.43     15.78 o
   3   7   0     5994.30     6078.87    226.45 o
   4   7   0        5.75        7.39     20.00 o
   5   7   0      258.70      292.40     35.24 o
   6   7   0       25.11        4.67     26.28 o
   7   7   0        0.11        0.00     52.08 o
  -6   8   0       19.34       20.56     28.08 o
  -5   8   0       42.44       37.45     24.75 o
  -4   8   0       86.79       89.35     24.67 o
  -3   8   0      279.16      276.07     29.75 o
  -2   8   0       46.56       45.70     16.92 o
  -1   8   0        3.37        4.01     15.08 o
   0   8   0      328.25      393.99     25.95 o
   1   8   0       11.44       10.09     12.25 o
   2   8   0       55.93       55.05     16.12 o
   3   8   0      326.50      325.38     27.82 o
   4   8   0        0.77        0.00     21.73 o
   5   8   0        2.29        3.48     24.70 o
   6   8   0       18.07       15.89     29.16 o
  -6   9   0       15.63       16.62     46.54 o
  -5   9   0       56.75       49.58     28.87 o
  -4   9   0      133.35      135.27     29.92 o
  -3   9   0      162.00      182.93     28.40 o
  -2   9   0        7.11        0.00     21.90 o
  -1   9   0      539.72      542.25     34.21 o
   0   9   0        4.56       25.87     18.84 o
   1   9   0     1236.68     1305.32     45.01 o
   2   9   0      126.65      128.31     28.15 o
   3   9   0        1.58        4.78     22.37 o
   4   9   0       12.67       21.91     24.94 o
   5   9   0       77.06       51.08     28.35 o
  -5  10   0       43.15       69.82     48.76 o
  -4  10   0       24.97       10.44     28.40 o
  -3  10   0      124.00      127.06     30.29 o
  -2  10   0      465.03      517.86     43.01 o
  -1  10   0       27.46       54.95     32.14 o
   0  10   0       67.20       98.27     23.91 o
   1  10   0        7.58       25.04     29.31 o
   2  10   0       25.90       24.50     24.94 o
   3  10   0       48.22       27.02     26.09 o
   4  10   0      106.60      106.62     29.73 o
  -3  11   0      193.62      217.82     36.28 o
  -2  11   0      117.59      153.59     33.76 o
  -1  11   0      113.11      145.66     33.45 o
   0  11   0        6.84        5.54     46.54 o
   1  11   0        0.28       54.30     49.87 o
   2  11   0       16.25       39.05     35.65 o
   3  11   0       53.81       20.06     29.38 o
  -3 -11   1      161.44      170.27     32.77 o
  -2 -11   1       94.78      125.10     30.28 o
   1 -11   1      158.06      194.29     34.85 o
   2 -11   1        1.17        9.47     29.98 o
   3 -11   1      195.34      231.44     36.92 o
  -4 -10   1       51.81       29.86     28.92 o
  -3 -10   1      104.13      105.99     27.90 o
  -2 -10   1      227.60      215.69     28.94 o
  -1 -10   1       61.09       68.28     24.30 o
   0 -10   1       66.19       31.37     26.33 o
   1 -10   1       25.95       15.15     24.23 o
   2 -10   1       12.98        0.00     24.75 o
   3 -10   1        3.29        0.00     26.03 o
   4 -10   1       33.87       16.25     33.25 o
   5 -10   1       63.34       36.57     48.76 o
  -5  -9   1      238.11      210.20     38.73 o
  -4  -9   1       12.72       13.67     25.34 o
  -3  -9   1        4.01       18.95     23.02 o
  -2  -9   1       24.26        3.77     21.49 o
  -1  -9   1     1003.82     1091.12     51.91 o
   0  -9   1        5.14       39.89     14.88 o
   1  -9   1     1915.88     1831.25     90.07 o
   2  -9   1        5.87       23.68     22.24 o
   3  -9   1      199.05      193.88     29.75 o
   4  -9   1       15.20        0.00     24.45 o
   5  -9   1       97.69      126.67     31.08 o
   6  -9   1        7.30        5.54     45.44 o
  -6  -8   1       10.99        3.26     28.92 o
  -5  -8   1      166.22      105.90     32.88 o
  -4  -8   1       27.48       33.76     22.98 o
  -3  -8   1      164.76      179.49     24.03 o
  -2  -8   1        0.69        0.00     17.69 o
  -1  -8   1       11.08        7.73      8.21 o
   0  -8   1       12.53        2.78     11.53 o
   1  -8   1       18.08        9.92     12.67 o
   2  -8   1       22.45        0.00     18.30 o
   3  -8   1       71.18       60.60     22.24 o
   4  -8   1       25.70       53.56     23.35 o
   5  -8   1      330.34      338.21     35.82 o
   6  -8   1       63.05       30.68     28.87 o
  -7  -7   1       78.86       64.90     37.85 o
  -6  -7   1        1.56        0.00     26.83 o
  -5  -7   1      280.42      311.55     31.12 o
  -4  -7   1      114.24      120.71     22.96 o
  -3  -7   1     1802.13     1884.76     77.23 o
  -2  -7   1       43.59       81.49     14.61 o
  -1  -7   1     5267.78     5150.92    145.60 o
   0  -7   1       90.66      109.92     11.86 o
   1  -7   1      361.17      369.57     17.81 o
   2  -7   1      330.16      352.25     23.24 o
   3  -7   1     1410.20     1379.27     70.10 o
   4  -7   1        0.05       10.57     28.26 o
   5  -7   1      755.76      741.11     66.49 o
   6  -7   1       85.43       88.26     29.31 o
   7  -7   1      263.38      254.40     38.37 o
  -7  -6   1       10.03        3.21     28.60 o
  -6  -6   1       13.08       20.91     25.28 o
  -5  -6   1      137.84      146.64     24.16 o
  -4  -6   1      264.28      289.44     25.08 o
  -3  -6   1      374.13      376.89     27.03 o
  -2  -6   1      364.51      376.71     20.17 o
  -1  -6   1      232.59      222.89     12.91 o
   0  -6   1        8.04        5.40      7.97 o
   1  -6   1     1001.94      978.88     35.50 o
   2  -6   1     1501.23     1565.26     75.17 o
   3  -6   1       44.66       24.66     22.87 o
   4  -6   1      624.67      554.97     38.30 o
   5  -6   1       29.02        5.84     24.93 o
   6  -6   1        0.01        0.00     24.14 o
   7  -6   1        1.79       11.97     29.31 o
  -8  -5   1        7.19        0.00     30.80 o
  -7  -5   1       71.04       76.18     28.50 o
  -6  -5   1      266.93      291.07     29.15 o
  -5  -5   1     1183.04     1139.60     53.14 o
  -4  -5   1      114.80      131.37     22.68 o
  -3  -5   1     4862.35     4951.00    184.15 o
  -2  -5   1       19.38       17.43     11.48 o
  -1  -5   1      295.50      277.87     15.63 o
   0  -5   1       78.90      100.03     10.73 o
   1  -5   1     9087.62     8953.05    278.05 o
   2  -5   1       70.89       94.05     11.20 o
   3  -5   1     3961.07     3874.70    134.37 o
   4  -5   1       61.82       65.00     17.97 o
   5  -5   1       90.73       91.68     22.24 o
   6  -5   1        4.57       14.57     23.81 o
   7  -5   1       59.65       63.05     29.75 o
   8  -5   1       29.99       18.28     32.13 o
  -8  -4   1       77.37       82.91     31.08 o
  -7  -4   1      288.58      378.44     33.92 o
  -6  -4   1      283.15      289.84     27.97 o
  -5  -4   1      184.30      187.35     21.85 o
  -4  -4   1      205.98      190.67     16.22 o
  -3  -4   1      630.16      758.36     34.87 o
  -2  -4   1     2452.13     2406.98     78.50 o
  -1  -4   1      601.94      665.51     28.19 o
   0  -4   1    10181.90    11043.80    468.84 o
   1  -4   1     1069.28     1196.28     46.37 o
   2  -4   1     4498.81     4504.57    164.81 o
   3  -4   1      132.75      137.01     12.24 o
   4  -4   1      655.48      680.04     30.87 o
   5  -4   1      352.38      390.72     30.94 o
   6  -4   1      901.17      984.49     56.40 o
   7  -4   1      112.03       93.44     27.39 o
   8  -4   1       75.18       78.99     32.51 o
  -8  -3   1       59.22       73.37     29.15 o
  -7  -3   1      320.48      328.63     31.19 o
  -6  -3   1      113.71      129.68     22.81 o
  -5  -3   1       88.13       76.74     17.82 o
  -4  -3   1      451.00      498.43     23.25 o
  -3  -3   1     2738.49     2614.78     94.87 o
  -2  -3   1      996.13     1023.25     51.11 o
  -1  -3   1     3203.81     3067.22    112.06 o
   0  -3   1       22.16       14.09      5.32 o
   1  -3   1      122.14      150.10      9.37 o
   2  -3   1     1102.79     1116.36     54.12 o
   3  -3   1      446.16      501.85     23.45 o
   4  -3   1      135.54      141.52     22.14 o
   5  -3   1      273.61      303.56     19.27 o
   6  -3   1      209.47      239.51     28.26 o
   7  -3   1       47.44       20.29     25.46 o
   8  -3   1       10.00       18.13     28.59 o
  -8  -2   1       41.28       72.36     28.22 o
  -7  -2   1        0.14        7.86     22.10 o
  -6  -2   1        8.63       17.76     18.79 o
  -5  -2   1        5.31        6.77     11.69 o
  -4  -2   1     4997.11     4921.08    154.55 o
  -3  -2   1       57.38       59.13      9.21 o
  -2  -2   1    37301.46    38207.44   1613.74 o
  -1  -2   1      730.02      654.33     25.61 o
   0  -2   1      289.67      141.85     14.41 o
   1  -2   1      230.32      223.60     12.94 o
   2  -2   1     3139.08     3459.56    149.24 o
   3  -2   1      112.76      135.71     10.92 o
   4  -2   1    10131.93     9895.56    307.00 o
   5  -2   1       98.92      135.39     12.27 o
   6  -2   1      869.05      825.22     30.80 o
   7  -2   1        5.38       23.22     24.67 o
   8  -2   1        2.55        0.00     27.81 o
  -9  -1   1        1.16        0.00     63.17 o
  -8  -1   1       32.73       44.76     26.86 o
  -7  -1   1        0.11        2.01     21.15 o
  -6  -1   1        8.26        9.35     14.42 o
  -5  -1   1      270.92      285.57     15.21 o
  -4  -1   1     1766.81     1780.76     58.72 o
  -3  -1   1      281.22      369.76     18.14 o
  -2  -1   1     2010.30     2002.05     72.99 o
  -1  -1   1     2626.30     2840.71    103.00 o
   0  -1   1        7.17       16.07      6.27 o
   1  -1   1       13.71       11.96      5.17 o
   2  -1   1     2092.59     2202.17     80.72 o
   3  -1   1     1198.17     1222.57     46.96 o
   4  -1   1      312.79      312.57     16.87 o
   5  -1   1        4.87        0.00      9.70 o
   6  -1   1        0.20        0.00     11.36 o
   7  -1   1      222.48      235.29     21.14 o
   8  -1   1      118.03      159.09     52.08 o
  -8   0   1       21.32        0.00     52.08 o
  -7   0   1        1.60       10.36     20.32 o
  -6   0   1     2140.27     2274.72     67.67 o
  -5   0   1        0.40        0.00      9.25 o
  -4   0   1    10173.30    10628.05    381.48 o
  -3   0   1      919.61      950.96     37.14 o
  -2   0   1     1845.77     1948.04     71.96 o
  -1   0   1      194.99      216.63     12.45 o
   0   0   1     7925.29     2494.51    154.04 o
   1   0   1      191.59      204.22     10.01 o
   2   0   1   111112.39   106847.79   4499.96 o
   3   0   1     4276.16     4165.23    178.99 o
   4   0   1      578.97      518.89     19.86 o
   5   0   1        3.36        4.25     10.17 o
   6   0   1     1412.28     1567.35     49.88 o
   7   0   1       72.45       90.75     16.95 o
   8   0   1      373.28      473.44     43.44 o
  -7   1   1       21.62       12.82     19.18 o
  -6   1   1      324.23      409.03     20.46 o
  -5   1   1      266.04      291.39     15.09 o
  -4   1   1      107.24      145.46     12.86 o
  -3   1   1       56.30       64.77      9.00 o
  -2   1   1    16034.89    16802.12    602.49 o
  -1   1   1      926.49      888.91     42.85 o
   0   1   1       10.27       26.30      5.84 o
   1   1   1      264.26      223.63     12.91 o
   2   1   1    13946.30    14877.11    606.72 o
   3   1   1      174.35      239.86     14.69 o
   4   1   1     2758.40     2729.52     87.95 o
   5   1   1      121.06      112.83     12.47 o
   6   1   1      696.98      673.93     27.98 o
   7   1   1       34.84       57.04     19.55 o
   8   1   1       49.63       33.35     27.42 o
  -8   2   1      227.84      227.18     47.65 o
  -7   2   1      123.83      139.21     22.45 o
  -6   2   1      387.12      462.18     28.94 o
  -5   2   1       44.87       42.55     11.36 o
  -4   2   1     1041.53     1025.58     36.17 o
  -3   2   1       42.82       40.28      7.76 o
  -2   2   1    14513.48    14045.08    593.41 o
  -1   2   1      684.73      644.60     41.56 o
   0   2   1    22584.75    24543.53   1082.84 o
   1   2   1      257.03      276.13     14.50 o
   2   2   1      954.31     1015.25     49.99 o
   3   2   1      318.28      328.99     20.31 o
   4   2   1     2185.62     2136.87     70.66 o
   5   2   1      218.79      245.52     15.69 o
   6   2   1      677.48      686.68     28.14 o
   7   2   1       35.02       46.52     23.37 o
   8   2   1        9.43       15.56     27.36 o
  -8   3   1        1.01        0.00     27.43 o
  -7   3   1        0.06        0.00     23.11 o
  -6   3   1       30.93       19.66     19.97 o
  -5   3   1      460.76      501.33     33.30 o
  -4   3   1     2479.80     2479.36     90.40 o
  -3   3   1     5293.44     5308.11    186.58 o
  -2   3   1       15.50       10.59      6.94 o
  -1   3   1     3771.57     3630.90    131.96 o
   0   3   1       51.48       50.62      5.82 o
   1   3   1     4067.55     4301.63    156.06 o
   2   3   1     1179.74     1140.87    109.05 o
   3   3   1     7602.20     7253.65    227.32 o
   4   3   1        5.04       21.65     10.73 o
   5   3   1     1186.35     1124.63     37.94 o
   6   3   1      186.92      188.01     23.83 o
   7   3   1        4.43        0.00     23.33 o
   8   3   1       52.67       72.50     29.16 o
  -8   4   1        7.24        0.00     28.96 o
  -7   4   1        2.46        0.00     24.60 o
  -6   4   1       87.37       58.12     33.80 o
  -5   4   1      349.02      365.87     29.38 o
  -4   4   1     1823.76     1791.02     83.43 o
  -3   4   1       66.15       64.56     13.67 o
  -2   4   1      985.46      907.61     73.66 o
  -1   4   1      389.48      438.71     20.50 o
   0   4   1     1037.92     1050.50     72.10 o
   1   4   1       11.66       11.55      7.78 o
   2   4   1     4475.82     4364.23    138.33 o
   3   4   1     1273.67     1237.50     51.04 o
   4   4   1       30.28       17.38     11.96 o
   5   4   1       45.78       28.14     16.07 o
   6   4   1       56.03       17.97     21.63 o
   7   4   1        1.40        0.00     24.70 o
   8   4   1        1.40        0.00     29.48 o
  -8   5   1        1.02       11.79     30.53 o
  -7   5   1      338.23      341.04     36.80 o
  -6   5   1      225.86      220.40     28.96 o
  -5   5   1     1331.12     1413.27     71.67 o
  -4   5   1        0.12        0.00     13.87 o
  -3   5   1      885.90      877.17     40.23 o
  -2   5   1      281.26      280.56     22.72 o
  -1   5   1     9500.75     9617.70    298.67 o
   0   5   1       19.59       39.54      8.14 o
   1   5   1    18500.46    18240.43    564.31 o
   2   5   1      303.75      323.08     19.51 o
   3   5   1     1607.57     1742.82     69.53 o
   4   5   1      397.05      357.90     28.93 o
   5   5   1       70.32       59.68     23.47 o
   6   5   1       11.34       29.28     23.12 o
   7   5   1      269.84      293.16     45.07 o
   8   5   1        0.51        0.00     30.25 o
  -8   6   1        0.60        0.00     30.89 o
  -7   6   1       65.09       40.65     28.18 o
  -6   6   1       68.01       58.48     25.39 o
  -5   6   1      285.52      274.07     28.96 o
  -4   6   1        6.97        0.00     15.27 o
  -3   6   1       37.95       32.78     14.36 o
  -2   6   1      360.38      392.55     23.02 o
  -1   6   1      242.70      230.63     14.12 o
   0   6   1       44.73       66.92      9.15 o
   1   6   1       98.15       91.34     10.23 o
   2   6   1        1.65        0.00      7.11 o
   3   6   1        0.32       11.58     13.79 o
   4   6   1        4.18        0.00     16.61 o
   5   6   1      207.00      201.82     24.59 o
   6   6   1        1.96        0.00     23.98 o
   7   6   1       69.50       95.92     29.57 o
  -7   7   1       74.22       73.59     30.77 o
  -6   7   1       11.80       39.76     26.50 o
  -5   7   1       38.78       30.84     23.03 o
  -4   7   1       31.37       24.38     20.33 o
  -3   7   1     6543.82     6454.58    238.05 o
  -2   7   1      242.18      253.19     21.09 o
  -1   7   1     5311.28     5154.11    163.18 o
   0   7   1      129.72      154.55     13.13 o
   1   7   1       10.49       16.69     11.15 o
   2   7   1      592.36      503.17     29.93 o
   3   7   1      720.37      713.90     35.05 o
   4   7   1        1.07       11.11     19.81 o
   5   7   1      750.01      788.23     44.49 o
   6   7   1        6.17       29.67     26.75 o
   7   7   1        6.68        0.00     50.98 o
  -6   8   1       37.62       26.92     27.61 o
  -5   8   1      190.94      169.65     34.91 o
  -4   8   1       11.12        4.02     22.24 o
  -3   8   1      261.02      266.14     28.96 o
  -2   8   1       26.82       36.50     16.54 o
  -1   8   1       33.93       21.79     16.05 o
   0   8   1       97.35       88.51     13.69 o
   1   8   1       27.92       25.02     12.60 o
   2   8   1       47.42       13.43     13.92 o
   3   8   1      631.46      597.78     43.73 o
   4   8   1       45.51       60.26     22.78 o
   5   8   1       14.66        0.00     24.73 o
   6   8   1       21.34       36.56     29.72 o
  -6   9   1        5.06        0.00     45.44 o
  -5   9   1      348.13      385.50     52.08 o
  -4   9   1      123.14      108.62     27.29 o
  -3   9   1       71.39       80.81     25.24 o
  -2   9   1      373.98      421.65     37.48 o
  -1   9   1       17.83       27.96     19.04 o
   0   9   1       12.38       10.38     19.20 o
   1   9   1      242.03      268.11     20.00 o
   2   9   1       17.66       26.33     19.78 o
   3   9   1      476.86      562.95     36.98 o
   4   9   1       27.70        5.09     24.30 o
   5   9   1       18.63        4.18     27.26 o
  -5  10   1        2.82        0.00     44.33 o
  -4  10   1        0.25        0.00     27.13 o
  -3  10   1       13.17       23.79     26.50 o
  -2  10   1       32.89       30.18     26.50 o
  -1  10   1      186.53      264.05     28.23 o
   0  10   1      947.79      924.17     48.28 o
   1  10   1      241.52      255.43     28.70 o
   2  10   1       57.72       41.65     25.13 o
   3  10   1        3.93        0.00     25.45 o
   4  10   1        0.62       15.02     27.45 o
  -3  11   1       17.23       31.20     30.29 o
  -2  11   1       22.36       37.99     30.44 o
  -1  11   1      146.46      102.16     33.45 o
   0  11   1        1.65        6.30     25.39 o
   1  11   1       11.46       47.65     49.87 o
   2  11   1        8.16        0.00     49.87 o
   3  11   1        1.24        0.00     28.30 o
  -3 -11   2       97.83      132.11     32.20 o
  -2 -11   2        0.08        0.00     27.72 o
   1 -11   2       39.72       19.34     29.56 o
   2 -11   2        2.43        5.45     29.50 o
   3 -11   2       82.91       96.25     32.66 o
  -4 -10   2        7.32        0.00     28.33 o
  -3 -10   2        0.47        0.00     25.98 o
  -2 -10   2       33.46       13.26     24.30 o
  -1 -10   2       32.59       31.31     26.58 o
   1 -10   2       37.95       19.56     26.50 o
   2 -10   2        3.33        0.00     25.24 o
   3 -10   2      134.02      132.50     30.29 o
   4 -10   2       53.48       53.09     30.59 o
   5 -10   2        8.54        0.00     46.54 o
  -5  -9   2       29.55       41.90     30.44 o
  -4  -9   2      115.58      124.87     28.52 o
  -3  -9   2      392.77      421.53     33.65 o
  -2  -9   2      120.97      132.62     24.50 o
  -1  -9   2       22.70       18.63     20.23 o
   0  -9   2       61.50       55.74     13.97 o
   1  -9   2     1502.65     1519.33     77.47 o
   2  -9   2        7.46       35.17     22.08 o
   3  -9   2      931.74      923.16     60.40 o
   4  -9   2       35.06       40.81     26.50 o
   5  -9   2        3.05        0.00     27.70 o
   6  -9   2        0.66        0.00     46.54 o
  -6  -8   2       53.34       48.48     29.80 o
  -5  -8   2       38.50       32.94     27.25 o
  -4  -8   2       37.97       18.71     23.22 o
  -3  -8   2        1.17        0.00     20.21 o
  -2  -8   2        2.62        0.00     18.08 o
  -1  -8   2       99.23      109.66     15.97 o
   0  -8   2      130.82      155.30     16.17 o
   1  -8   2      193.98      216.20     24.60 o
   2  -8   2        2.92        0.00     18.30 o
   3  -8   2        2.10        7.33     20.33 o
   4  -8   2        3.28        0.00     22.08 o
   5  -8   2       91.84       73.01     27.29 o
   6  -8   2       13.17        1.03     28.40 o
  -7  -7   2       86.50      100.84     33.00 o
  -6  -7   2        3.57       31.94     27.48 o
  -5  -7   2      863.73      791.84     45.88 o
  -4  -7   2        1.69        0.55     25.46 o
  -3  -7   2      392.95      474.22     31.02 o
  -2  -7   2        5.30       33.16     16.39 o
  -1  -7   2     5346.94     5072.65    143.42 o
   0  -7   2        6.74       67.39     12.21 o
   2  -7   2       38.22       52.67     14.70 o
   3  -7   2        9.02        5.80     18.30 o
   4  -7   2       32.63       40.68     21.54 o
   5  -7   2      395.69      404.42     36.28 o
   6  -7   2        4.27        0.00     26.03 o
   7  -7   2       79.01       67.23     32.80 o
  -7  -6   2        5.13        0.00     28.50 o
  -6  -6   2        5.61        0.00     24.36 o
  -5  -6   2        3.80        0.08     21.21 o
  -4  -6   2      236.13      225.91     27.39 o
  -3  -6   2        1.98       12.94     15.56 o
  -2  -6   2     1852.01     1797.60     61.01 o
  -1  -6   2      729.16      745.31     29.61 o
   0  -6   2      574.35      593.32     24.15 o
   1  -6   2      153.48      178.69     15.13 o
   2  -6   2      619.72      661.18     29.69 o
   3  -6   2      844.79      706.32     81.66 o
   4  -6   2     1052.76      983.07     54.42 o
   5  -6   2      120.50       90.95     24.14 o
   6  -6   2       81.40       70.61     36.02 o
   7  -6   2        0.03        0.64     28.87 o
  -8  -5   2        0.23        0.00     31.09 o
  -7  -5   2       19.61       29.58     27.92 o
  -6  -5   2       59.89       48.05     24.42 o
  -5  -5   2      437.99      489.14     32.55 o
  -4  -5   2      204.97      215.66     21.85 o
  -3  -5   2     3797.96     3659.02    138.01 o
  -2  -5   2        0.12        8.89      8.98 o
  -1  -5   2     2994.62     3268.67    104.06 o
   0  -5   2      106.48       81.44     15.68 o
   1  -5   2      595.14      463.41     19.64 o
   2  -5   2      125.57      174.98     13.06 o
   3  -5   2     1805.33     1731.54     67.88 o
   4  -5   2      584.66      576.77     30.87 o
   5  -5   2      654.09      673.45     43.44 o
   6  -5   2       28.50       47.15     24.25 o
   7  -5   2       13.84        0.00     27.39 o
   8  -5   2        8.70        0.00     32.51 o
  -8  -4   2        5.72        1.22     29.61 o
  -7  -4   2       33.79       38.30     26.04 o
  -6  -4   2      894.68      945.62     48.23 o
  -5  -4   2      623.99      627.14     35.51 o
  -4  -4   2     3015.81     3059.76    117.13 o
  -3  -4   2      222.99      198.12     26.44 o
  -2  -4   2       61.68       61.89     11.29 o
  -1  -4   2     1985.63     2036.06     75.96 o
   0  -4   2    15424.61    16717.25    753.37 o
   1  -4   2     4130.19     4424.77    161.01 o
   2  -4   2    11625.95    11380.49    408.57 o
   3  -4   2      413.93      437.47     20.83 o
   4  -4   2     1426.74     1384.70     50.22 o
   5  -4   2       79.16       76.55     15.89 o
   6  -4   2      171.29      240.35     47.65 o
   7  -4   2      122.97      108.18     28.96 o
   8  -4   2       83.76       91.91     32.51 o
  -8  -3   2        0.55        0.00     28.08 o
  -7  -3   2      116.49      121.13     25.92 o
  -6  -3   2      227.33      274.97     26.04 o
  -5  -3   2     1337.47     1317.27     56.52 o
  -4  -3   2       78.20       97.19     11.47 o
  -3  -3   2        0.55        7.75      8.09 o
  -2  -3   2      185.15      190.54     53.19 o
  -1  -3   2     5618.91     5339.49    192.94 o
   0  -3   2       38.50       39.24      7.41 o
   1  -3   2     2739.74     2754.43    124.32 o
   2  -3   2       13.63        0.00     15.60 o
   3  -3   2     1250.85     1315.57     51.15 o
   4  -3   2      103.40      116.07     12.00 o
   5  -3   2        1.14       24.77     11.91 o
   6  -3   2      421.36      477.92     29.85 o
   7  -3   2       46.66       64.23     26.96 o
   8  -3   2       39.50       24.81     30.16 o
  -8  -2   2      213.85      230.70     31.27 o
  -7  -2   2       41.36       48.20     22.54 o
  -6  -2   2      587.65      582.64     34.98 o
  -5  -2   2       89.78      113.20     13.28 o
  -4  -2   2      523.60      477.34     21.13 o
  -3  -2   2       15.12       30.53      7.58 o
  -2  -2   2    14261.47    14601.59    659.24 o
  -1  -2   2     1330.75     1245.64     47.47 o
   0  -2   2    52503.50    54969.52   1968.88 o
   1  -2   2     2831.24     2564.63     93.95 o
   2  -2   2      341.76      206.12     22.16 o
   3  -2   2      624.25      632.11     23.94 o
   4  -2   2     4029.26     4063.66    114.67 o
   5  -2   2       66.47       76.78     11.45 o
   6  -2   2     1452.30     1466.46     51.66 o
   7  -2   2       37.81       65.91     26.24 o
   8  -2   2       10.68       13.92     29.31 o
  -9  -1   2        6.21        0.00     62.06 o
  -8  -1   2      125.46      156.25     59.84 o
  -7  -1   2        9.78       27.52     21.51 o
  -6  -1   2       38.28       35.06     17.86 o
  -5  -1   2      119.29      138.20     12.96 o
  -4  -1   2        6.47       13.04     13.76 o
  -3  -1   2      903.43     1035.33     40.16 o
  -2  -1   2     3575.11     3646.52    131.76 o
  -1  -1   2     4557.44     4871.33    220.16 o
   0  -1   2        9.88       24.67      8.31 o
   1  -1   2     1558.36     1425.04    193.93 o
   2  -1   2     4629.83     4830.21    174.43 o
   3  -1   2       16.18       20.41      7.87 o
   4  -1   2      196.07      215.50     12.45 o
   5  -1   2      800.14      837.93     29.29 o
   6  -1   2       52.55       61.28     14.48 o
   7  -1   2       61.65       58.85     18.62 o
   8  -1   2        1.58        0.00     27.74 o
  -8   0   2       11.22       46.54     52.08 o
  -7   0   2        0.30        6.08     24.98 o
  -6   0   2     1339.59     1281.48     41.10 o
  -5   0   2      314.08      370.07     16.94 o
  -4   0   2    16761.59    16634.95    595.25 o
  -3   0   2     4911.43     4948.59    179.13 o
  -2   0   2    66851.72    66184.76   2362.71 o
  -1   0   2      120.20       98.25      7.25 o
   0   0   2      904.60      731.55     31.12 o
   1   0   2      464.39      481.73     20.00 o
   2   0   2    15352.14    15382.17    548.71 o
   3   0   2      200.37      220.16     16.28 o
   4   0   2    19320.35    18267.51    552.15 o
   5   0   2     1405.10     1338.78     46.40 o
   6   0   2       29.98       11.13     10.97 o
   7   0   2       20.18       45.20     18.62 o
   8   0   2      169.90      201.45     28.08 o
  -8   1   2        3.24        0.00     50.98 o
  -7   1   2       35.02       42.41     24.17 o
  -6   1   2      785.06      797.17     32.60 o
  -5   1   2      173.34      179.56     13.43 o
  -4   1   2      134.19      135.32     12.18 o
  -3   1   2        8.17       27.90      9.45 o
  -2   1   2     7077.27     7352.64    264.85 o
  -1   1   2     4447.38     4297.01    192.80 o
   0   1   2       31.88       42.24      6.12 o
   1   1   2     9343.20     8443.88    381.35 o
   2   1   2       22.68       29.66      6.90 o
   3   1   2      987.12      969.85     39.36 o
   4   1   2     2032.98     1931.75     57.07 o
   5   1   2      797.90      828.17     29.55 o
   6   1   2      963.10     1008.28     36.31 o
   7   1   2       42.09       66.07     17.81 o
   8   1   2      183.56      211.39     58.73 o
  -7   2   2       48.86       48.89     20.49 o
  -6   2   2     1399.18     1446.04     60.69 o
  -5   2   2      375.88      343.34     19.18 o
  -4   2   2      908.33     1003.90     35.47 o
  -3   2   2        6.33       17.86      6.79 o
  -2   2   2     9487.98     8909.49    882.66 o
  -1   2   2       32.32       50.86     14.96 o
   0   2   2    33021.43    36230.64   1290.41 o
   1   2   2       36.84       41.05      6.99 o
   2   2   2     2641.51     2467.88    114.35 o
   3   2   2      287.76      308.43     16.82 o
   4   2   2     1273.02     1296.08     45.01 o
   5   2   2      216.65      255.52     16.87 o
   6   2   2      201.09      232.01     18.27 o
   7   2   2       74.73      111.20     25.69 o
   8   2   2       32.54       28.56     28.20 o
  -8   3   2       70.52       88.10     28.99 o
  -7   3   2      284.29      265.68     27.13 o
  -6   3   2      116.52      109.18     19.66 o
  -5   3   2        2.84       22.84     14.26 o
  -4   3   2        7.23       22.81      8.71 o
  -3   3   2     6621.48     6643.97    284.37 o
  -2   3   2     1208.58     1159.15     75.36 o
  -1   3   2    24366.01    24573.03    878.83 o
   0   3   2       48.72       56.82      6.80 o
   1   3   2     2321.43     2363.15    112.18 o
   2   3   2       46.22       30.77      9.68 o
   3   3   2     6378.28     5914.33    209.38 o
   4   3   2     1936.33     1949.98     59.27 o
   5   3   2     2490.97     2517.24     75.34 o
   6   3   2       26.89       24.29     15.68 o
   7   3   2      198.01      191.95     27.86 o
   8   3   2        2.74        0.00     28.07 o
  -8   4   2       97.58      119.63     31.73 o
  -7   4   2      388.66      378.22     50.98 o
  -6   4   2       47.77       37.79     17.25 o
  -5   4   2       82.17       76.83     17.20 o
  -4   4   2      972.57      844.58     45.43 o
  -3   4   2     1392.99     1388.91     65.81 o
  -2   4   2     3106.52     2983.40    111.29 o
  -1   4   2       21.54       20.21      6.70 o
   0   4   2       73.16      145.09     10.86 o
   1   4   2      160.21      173.52     12.50 o
   2   4   2      694.36      712.83     28.59 o
   3   4   2      129.82       95.32     19.95 o
   4   4   2     1412.00     1269.35     42.53 o
   5   4   2      218.32      215.16     22.60 o
   6   4   2       79.80       73.15     21.94 o
   7   4   2       14.38        0.00     24.69 o
   8   4   2        7.15        0.00     28.72 o
  -8   5   2        1.02        0.00     28.59 o
  -7   5   2       44.62       37.79     26.24 o
  -6   5   2       15.87        0.00     21.94 o
  -5   5   2     3449.74     3461.43    155.51 o
  -4   5   2      443.76      453.20     32.46 o
  -3   5   2     4734.78     4505.64    167.25 o
  -2   5   2       15.11        6.16      8.80 o
  -1   5   2       12.68       14.79      8.32 o
   0   5   2       66.06       77.65      9.41 o
   1   5   2    11945.41    11532.25    319.13 o
   2   5   2      131.53      196.28     13.54 o
   3   5   2     6975.57     6676.20    246.16 o
   4   5   2       40.03       48.57     15.31 o
   5   5   2       31.42       33.12     17.30 o
   6   5   2       15.98        0.00     21.94 o
   7   5   2      115.87      114.06     28.50 o
  -8   6   2        0.02        0.00     29.65 o
  -7   6   2       62.39       34.87     27.61 o
  -6   6   2        1.22        0.00     22.08 o
  -5   6   2      264.94      225.24     43.16 o
  -4   6   2       42.69       25.05      8.81 o
  -3   6   2      132.74      132.85     18.04 o
  -2   6   2       14.59       23.49     12.67 o
  -1   6   2       63.62       66.53     10.48 o
   0   6   2        6.96       21.75      9.26 o
   1   6   2      343.70      347.59     16.90 o
   2   6   2        0.26        0.00     10.43 o
   3   6   2      109.22      108.08     15.32 o
   4   6   2       59.78       47.19     16.10 o
   5   6   2       57.57       51.16     21.06 o
   6   6   2        0.41        0.00     22.68 o
   7   6   2       65.99       58.08     28.94 o
  -7   7   2      241.67      230.43     36.02 o
  -6   7   2        1.00       24.04     25.24 o
  -5   7   2      146.91      181.73     28.08 o
  -4   7   2       91.08       72.37     20.29 o
  -3   7   2      222.96      292.59     24.24 o
  -2   7   2      134.79      171.12     19.55 o
  -1   7   2    12567.11    12202.61    441.38 o
   0   7   2       17.64      126.44     19.38 o
   1   7   2     6565.61     6490.03    182.62 o
   2   7   2        5.49       14.12     13.22 o
   3   7   2      251.07      170.52     20.01 o
   4   7   2      193.40      158.14     22.80 o
   5   7   2      570.42      537.12     36.58 o
   6   7   2       16.15       28.36     30.89 o
   7   7   2       66.64       74.25     52.08 o
  -6   8   2        7.85        3.47     27.61 o
  -5   8   2       19.29       11.72     24.60 o
  -4   8   2       19.54        5.42     21.45 o
  -3   8   2      870.32      788.47     41.75 o
  -2   8   2       68.90       93.63     18.93 o
  -1   8   2      335.62      380.36     27.06 o
   0   8   2      668.80      663.26     30.47 o
   1   8   2      584.66      562.83     25.56 o
   2   8   2        2.56       13.14     14.91 o
   3   8   2      218.74      191.24     22.65 o
   4   8   2       79.84       83.48     23.67 o
   5   8   2      145.89      124.86     27.24 o
   6   8   2       16.06        5.82     33.67 o
  -6   9   2       27.41       48.76     46.54 o
  -5   9   2      176.86      115.65     29.98 o
  -4   9   2        1.58        0.00     23.81 o
  -3   9   2      840.46      838.76     53.13 o
  -2   9   2       16.97       14.16     19.20 o
  -1   9   2       27.41       35.35     19.94 o
   0   9   2       13.10        0.00     18.90 o
   1   9   2      650.29      635.57     29.34 o
   2   9   2        9.24       15.96     17.84 o
   3   9   2      304.67      337.16     30.79 o
   4   9   2        3.43        0.00     24.52 o
   5   9   2        5.28        0.00     27.02 o
  -5  10   2       12.96        0.00     45.44 o
  -4  10   2      217.66      229.25     35.49 o
  -3  10   2        6.00        0.00     26.33 o
  -2  10   2       11.67        0.00     26.33 o
  -1  10   2       68.96       65.13     23.72 o
   0  10   2       66.82       53.57     23.40 o
   1  10   2      133.24      161.17     26.85 o
   2  10   2      795.26      890.02     49.13 o
   3  10   2       25.36        0.00     29.68 o
   4  10   2       11.01        7.87     28.14 o
  -3  11   2        0.87        0.00     30.29 o
  -2  11   2        0.10        2.93     29.50 o
  -1  11   2      165.65      189.25     35.94 o
   0  11   2        0.11        0.00     25.37 o
   1  11   2      132.72      164.79     39.16 o
   2  11   2        4.32       18.84     52.08 o
  -3 -11   3        8.74        8.85     29.61 o
  -2 -11   3       49.01       85.93     46.54 o
  -1 -11   3      415.79      397.84     64.27 o
   2 -11   3       80.93       72.65     31.87 o
   3 -11   3        3.61       31.73     48.76 o
  -4 -10   3        1.43        8.99     30.22 o
  -3 -10   3       98.88       76.19     28.27 o
  -2 -10   3       18.92        0.00     24.30 o
  -1 -10   3       15.13        0.00     28.18 o
   0 -10   3        2.10        0.00     27.81 o
   1 -10   3       39.41       50.57     26.33 o
   2 -10   3       71.96       72.89     41.00 o
   3 -10   3       27.94        0.00     27.41 o
   4 -10   3        6.80        0.00     28.71 o
  -5  -9   3      112.84      103.65     32.25 o
  -4  -9   3       51.38       20.20     32.46 o
  -3  -9   3      779.21      781.52     45.46 o
  -2  -9   3       63.03       85.39     23.45 o
  -1  -9   3      609.91      593.00     37.22 o
   0  -9   3       56.92       48.36     16.43 o
   1  -9   3      110.55      117.34     18.89 o
   2  -9   3       36.67       68.09     30.47 o
   3  -9   3      687.40      691.62     48.41 o
   4  -9   3        2.57        0.26     25.24 o
   5  -9   3      118.99      104.54     31.08 o
  -6  -8   3       28.08       27.38     30.15 o
  -5  -8   3      122.49      168.66     30.01 o
  -4  -8   3      149.52      117.49     26.68 o
  -3  -8   3       32.29       17.64     21.69 o
  -2  -8   3       25.89        0.00     18.29 o
  -1  -8   3       63.76       60.48     18.53 o
   0  -8   3      311.81      357.80     25.37 o
   1  -8   3        2.42        3.27     13.44 o
   2  -8   3      646.86      605.79     35.41 o
   3  -8   3      238.11      210.14     27.29 o
   4  -8   3        1.79        0.00     22.24 o
   5  -8   3        3.02        0.00     24.45 o
   6  -8   3        3.02        0.00     29.19 o
  -7  -7   3      245.06      343.91     46.58 o
  -6  -7   3       40.81       44.59     28.60 o
  -5  -7   3      517.22      562.63     38.36 o
  -4  -7   3        1.81        3.10     21.14 o
  -3  -7   3      336.56      342.72     27.24 o
  -2  -7   3      206.95      224.86     22.96 o
  -1  -7   3     1754.50     1731.47     52.98 o
   0  -7   3       24.02       27.98     18.47 o
   1  -7   3     4967.04     4881.51    138.43 o
   2  -7   3      117.47      158.58     17.77 o
   3  -7   3      712.18      710.82     37.91 o
   4  -7   3       17.97       61.18     22.24 o
   5  -7   3       15.36       16.07     42.66 o
   6  -7   3        0.63        0.00     26.03 o
   7  -7   3       71.95       81.76     33.24 o
  -7  -6   3      112.54      141.77     32.52 o
  -6  -6   3       65.03       67.05     26.30 o
  -5  -6   3       43.35       18.85     22.27 o
  -4  -6   3        7.88       12.86     18.93 o
  -3  -6   3      179.50      188.04     24.67 o
  -2  -6   3     2214.04     2299.15     76.02 o
  -1  -6   3      225.42      273.23     15.89 o
   0  -6   3     2678.58     2763.79    104.88 o
   1  -6   3      259.29      325.26     16.05 o
   2  -6   3      164.33      151.61     17.01 o
   3  -6   3       35.47       27.76     18.07 o
   4  -6   3      585.68      552.65     39.09 o
   5  -6   3      259.52      225.68     28.40 o
   6  -6   3      299.86      255.15     33.24 o
   7  -6   3        4.29       12.60     30.44 o
  -8  -5   3       59.37       44.27     32.63 o
  -7  -5   3       63.59       53.98     28.15 o
  -6  -5   3       20.56        0.00     23.03 o
  -5  -5   3        2.56       38.40     20.34 o
  -4  -5   3      388.02      424.73     28.30 o
  -3  -5   3     1076.47     1015.12     45.09 o
  -2  -5   3      253.30      284.29     16.00 o
  -1  -5   3     6114.68     5852.12    183.32 o
   0  -5   3       48.03       56.47      8.26 o
   1  -5   3     1870.86     1976.02     57.97 o
   2  -5   3       33.78       34.12      9.36 o
   3  -5   3      856.34      720.65     66.86 o
   4  -5   3      447.04      496.06     25.41 o
   5  -5   3      350.21      307.36     29.75 o
   6  -5   3      116.92       96.19     25.82 o
   7  -5   3       56.73       35.63     28.53 o
   8  -5   3       26.05       40.47     34.03 o
  -8  -4   3       14.28        8.93     29.89 o
  -7  -4   3        0.55        0.00     24.74 o
  -6  -4   3      179.20      231.59     26.84 o
  -5  -4   3       85.08      107.44     19.70 o
  -4  -4   3     6262.52     6165.18    228.95 o
  -3  -4   3     1060.99     1059.03     38.07 o
  -2  -4   3     4327.31     4165.41    147.69 o
  -1  -4   3     2869.90     2814.11     89.70 o
   0  -4   3     2190.93     2230.31     82.63 o
   1  -4   3       38.81       46.06      8.24 o
   2  -4   3    21157.53    21174.21    758.71 o
   3  -4   3      470.36      488.58     24.06 o
   4  -4   3     3629.16     3721.58    117.30 o
   5  -4   3        0.13       10.57     13.53 o
   6  -4   3        8.96        6.42     22.68 o
   7  -4   3        9.88        0.00     27.03 o
   8  -4   3       89.55      113.45     36.57 o
  -8  -3   3        0.96       35.36     28.22 o
  -7  -3   3        0.77        0.94     23.46 o
  -6  -3   3      114.43      110.64     21.94 o
  -5  -3   3      242.89      239.29     21.63 o
  -4  -3   3      171.70      192.67     17.49 o
  -3  -3   3     2035.42     1884.04     72.74 o
  -2  -3   3      209.47      244.95     19.59 o
  -1  -3   3     2845.06     2869.61    105.05 o
   0  -3   3       13.22       17.03      5.36 o
   1  -3   3     8314.48     9182.75    364.46 o
   2  -3   3      742.46      679.80    116.91 o
   3  -3   3       59.96       53.54      9.80 o
   4  -3   3        8.83       10.12     11.27 o
   5  -3   3        3.63        6.86     12.53 o
   6  -3   3      182.95      241.24     19.98 o
   7  -3   3       35.25       40.62     32.69 o
   8  -3   3       84.74      112.12     34.08 o
  -8  -2   3      109.91      127.59     28.79 o
  -7  -2   3       13.00        0.00     21.89 o
  -6  -2   3     1876.82     1943.81     79.21 o
  -5  -2   3      105.43       99.11     16.83 o
  -4  -2   3     2125.08     2060.69     67.33 o
  -3  -2   3       24.33       31.82     13.85 o
  -2  -2   3    13140.20    13166.43    593.31 o
  -1  -2   3      557.20      523.48     21.30 o
   0  -2   3    33846.13    37467.89   1340.49 o
   1  -2   3       92.72       99.74     12.40 o
   2  -2   3    14149.21    13951.66    971.32 o
   3  -2   3      342.95      298.83     15.59 o
   4  -2   3      633.04      723.72     25.75 o
   5  -2   3       45.38       89.12     13.77 o
   6  -2   3      857.39     1007.97     39.75 o
   7  -2   3        2.57       12.88     18.38 o
   8  -2   3      100.86       98.59     32.51 o
  -9  -1   3       20.55        0.00     60.95 o
  -8  -1   3      146.83      138.52     57.63 o
  -7  -1   3        2.73       14.68     20.54 o
  -6  -1   3      330.28      389.83     26.45 o
  -5  -1   3        9.00        6.23     10.13 o
  -4  -1   3        1.31       20.65      8.16 o
  -3  -1   3       27.88       33.38      6.21 o
  -2  -1   3     2000.55     2142.96     99.52 o
  -1  -1   3     3463.78     3398.45    154.19 o
   0  -1   3       52.42       77.57     11.08 o
   1  -1   3     3421.54     3679.15    220.53 o
   2  -1   3      530.53      507.91     22.91 o
   3  -1   3      743.62      691.98     25.89 o
   4  -1   3     3714.06     3642.66    103.44 o
   5  -1   3      913.41      945.19     32.66 o
   6  -1   3      342.07      401.16     23.80 o
   7  -1   3      236.71      247.58     22.71 o
   8  -1   3        2.92        0.43     24.90 o
  -9   0   3        0.40        0.00     58.73 o
  -8   0   3      195.23      169.55     55.41 o
  -7   0   3        1.27        4.43     41.00 o
  -6   0   3       29.05       18.51     12.85 o
  -5   0   3      129.04      126.06     12.17 o
  -4   0   3    16796.03    16335.70    586.26 o
  -3   0   3        0.47       10.80      6.32 o
  -2   0   3    23541.77    23986.83    858.94 o
  -1   0   3     1476.58     1518.88     55.97 o
   0   0   3     6825.45     5686.35    206.94 o
   1   0   3     1938.52     1978.07     73.43 o
   2   0   3    10245.03    10816.99    387.41 o
   3   0   3       76.53       65.78     13.05 o
   4   0   3     5304.24     5264.58    147.91 o
   5   0   3       17.10       35.00     11.88 o
   6   0   3     2162.21     2142.46     65.72 o
   7   0   3      163.21      131.90     21.00 o
   8   0   3        9.39        0.00     21.50 o
  -8   1   3        1.79        4.43     49.87 o
  -7   1   3        2.00        1.11     41.00 o
  -6   1   3      252.61      253.69     20.74 o
  -5   1   3      318.72      308.31     16.96 o
  -4   1   3     5518.36     5269.44    191.77 o
  -3   1   3     2967.66     2777.67    101.97 o
  -2   1   3      112.52      113.58      7.89 o
  -1   1   3       12.10       62.97     11.40 o
   0   1   3        4.39        2.38      2.15 o
   1   1   3     9219.13     8138.69    311.82 o
   2   1   3      978.77      820.96     34.36 o
   3   1   3     5598.86     5402.70    168.95 o
   4   1   3        3.63        0.00     10.42 o
   5   1   3      290.69      284.93     17.20 o
   6   1   3       84.69       78.83     15.80 o
   7   1   3      344.95      357.95     25.95 o
   8   1   3      133.43      122.64     35.03 o
  -8   2   3       28.21        0.00     52.08 o
  -7   2   3       17.58       29.16     19.18 o
  -6   2   3      980.84      974.50     44.67 o
  -5   2   3      327.76      320.19     21.40 o
  -4   2   3     1807.63     1763.46     58.10 o
  -3   2   3     1017.16      888.19     46.58 o
  -2   2   3      478.21      471.86     28.29 o
  -1   2   3        2.67        0.00     28.81 o
   0   2   3     5377.89     5832.63    210.11 o
   1   2   3      467.96      473.94     31.00 o
   2   2   3     9759.51     8677.43    570.89 o
   3   2   3      343.03      333.08     16.86 o
   4   2   3       65.03       45.98     11.60 o
   5   2   3       28.02       27.06     13.95 o
   6   2   3      356.16      352.97     21.75 o
   7   2   3      216.81      229.39     21.41 o
   8   2   3        0.57       25.41     33.92 o
  -7   3   3      447.29      470.78     33.25 o
  -6   3   3      713.93      757.28     39.61 o
  -5   3   3      819.73      829.57     39.58 o
  -4   3   3      925.14      940.14     41.80 o
  -3   3   3     3058.16     3084.25    135.13 o
  -2   3   3       32.90       23.24     21.06 o
  -1   3   3    24936.45    24662.17    879.23 o
   0   3   3        8.73       18.70      6.24 o
   1   3   3    15542.19    15405.78    783.31 o
   2   3   3      190.24      235.89     14.45 o
   3   3   3       32.17       22.15     17.95 o
   4   3   3       85.88       80.25     13.21 o
   5   3   3     2950.68     3030.75     98.46 o
   6   3   3      182.41      167.39     19.27 o
   7   3   3      290.74      356.96     32.86 o
   8   3   3        4.29       31.90     29.80 o
  -8   4   3       79.41       64.83     28.21 o
  -7   4   3      154.88      127.01     26.61 o
  -6   4   3       19.19       27.88     18.28 o
  -5   4   3      120.86      132.46     18.35 o
  -4   4   3     1494.47     1471.64     70.51 o
  -3   4   3       15.01       15.84     31.79 o
  -2   4   3      532.89      468.98     24.75 o
  -1   4   3      559.36      586.26     22.72 o
   0   4   3       94.48       73.38      9.19 o
   1   4   3      754.22      762.36     29.46 o
   2   4   3     3375.69     3463.65    100.00 o
   3   4   3      155.55      127.61     13.69 o
   4   4   3      248.20      243.63     22.15 o
   5   4   3      198.19      189.53     18.74 o
   6   4   3        1.45       16.87     19.31 o
   7   4   3       23.25       35.09     25.92 o
   8   4   3        0.17       16.83     29.58 o
  -8   5   3        0.05        0.00     27.74 o
  -7   5   3        0.41        0.00     23.81 o
  -6   5   3       77.91       65.65     20.21 o
  -5   5   3      676.14      669.90     69.26 o
  -4   5   3       98.94      129.16     65.16 o
  -3   5   3    10309.33     9323.46    496.46 o
  -2   5   3      131.16      160.41     16.04 o
  -1   5   3     7347.72     7412.17    231.80 o
   0   5   3       63.74       65.73      9.47 o
   1   5   3      945.04      884.67     29.31 o
   2   5   3      695.07      709.19     27.24 o
   3   5   3     5776.15     5241.23    218.94 o
   4   5   3       54.79       42.59     19.23 o
   5   5   3      917.41      848.46     35.10 o
   6   5   3        0.32        0.00     25.46 o
   7   5   3        1.58       26.56     27.06 o
  -7   6   3        9.17       18.77     26.50 o
  -6   6   3        2.34        0.00     22.24 o
  -5   6   3      290.11      238.06     33.48 o
  -4   6   3       85.43       66.30     25.03 o
  -3   6   3      200.62      207.76     20.30 o
  -2   6   3        1.13        0.00     12.66 o
  -1   6   3       66.46       75.43     11.11 o
   0   6   3      125.44      137.84     12.53 o
   1   6   3        1.77        3.90      9.15 o
   2   6   3      709.22      729.16     28.93 o
   3   6   3      281.76      268.30     19.34 o
   4   6   3      166.87      143.77     19.53 o
   5   6   3        3.11        0.00     19.83 o
   6   6   3       10.37        0.00     28.18 o
   7   6   3       56.76       59.85     29.00 o
  -7   7   3      144.82      146.32     32.34 o
  -6   7   3       28.30       59.89     26.96 o
  -5   7   3      983.41      975.60     57.14 o
  -4   7   3        3.51        0.00     17.84 o
  -3   7   3       15.21        7.06     16.59 o
  -2   7   3      217.63      255.13     24.61 o
  -1   7   3     2126.55     2242.27     88.44 o
   0   7   3       25.12       61.12     11.74 o
   1   7   3     5419.51     5420.87    153.47 o
   2   7   3       28.25       75.62     14.58 o
   3   7   3      579.27      691.67     34.02 o
   4   7   3       40.01       78.80     18.57 o
   5   7   3      243.01      210.70     26.77 o
   6   7   3       13.48       25.67     25.54 o
  -6   8   3       55.36       57.34     28.40 o
  -5   8   3        1.32       18.07     24.14 o
  -4   8   3        2.24        0.00     19.51 o
  -3   8   3      121.02      126.86     21.63 o
  -2   8   3       91.24       91.51     20.32 o
  -1   8   3     1061.39     1023.02     48.15 o
   0   8   3     1994.01     2198.72     87.47 o
   1   8   3     1195.80      993.59     83.49 o
   2   8   3      148.35      134.96     17.97 o
   3   8   3        2.79        7.08     17.21 o
   4   8   3       30.48       26.23     22.74 o
   5   8   3      128.13       80.90     26.23 o
   6   8   3        3.91        0.00     48.76 o
  -6   9   3       42.83       38.79     46.54 o
  -5   9   3        1.19        8.74     26.50 o
  -4   9   3       67.70       63.75     26.50 o
  -3   9   3      403.00      417.88     32.76 o
  -2   9   3       11.71       15.84     20.29 o
  -1   9   3      328.71      381.67     30.22 o
   0   9   3       18.83       26.70     19.97 o
   1   9   3      187.46      181.69     24.98 o
   2   9   3      100.41      106.87     19.75 o
   3   9   3       85.86       88.32     24.67 o
   4   9   3        1.29        0.96     24.52 o
   5   9   3       14.01       16.99     27.06 o
  -4  10   3      211.01      244.55     35.82 o
  -3  10   3        7.36       10.46     26.96 o
  -2  10   3      681.81      687.32     43.06 o
  -1  10   3      206.08      225.56     28.42 o
   0  10   3      135.63      148.74     26.18 o
   1  10   3       36.56       31.72     24.62 o
   2  10   3      176.11      202.17     34.19 o
   3  10   3        3.36        0.00     26.13 o
   4  10   3      312.44      295.23     41.53 o
  -3  11   3        3.84        0.00     45.44 o
  -2  11   3       19.73       10.66     30.29 o
  -1  11   3       13.54        0.00     25.25 o
   0  11   3        2.05        0.00     25.98 o
   1  11   3       32.76        0.00     35.24 o
   2  11   3        0.36       49.87     55.41 o
  -3 -11   4        8.70        7.57     36.43 o
  -2 -11   4        7.84       24.75     34.86 o
  -1 -11   4       54.58       83.69     36.43 o
   2 -11   4       26.38       56.84     31.87 o
   3 -11   4      166.06      151.04     35.82 o
  -4 -10   4       73.29       87.46     32.22 o
  -3 -10   4       25.56       12.34     32.51 o
  -2 -10   4       22.24       41.26     30.53 o
  -1 -10   4       80.34       58.17     43.22 o
   0 -10   4        5.80        3.25     30.10 o
   1 -10   4       75.65       94.20     43.22 o
   2 -10   4      116.63      141.91     30.77 o
   3 -10   4      108.80      101.81     30.77 o
   4 -10   4      113.35       71.79     32.17 o
  -5  -9   4       10.47       27.60     31.35 o
  -4  -9   4        9.28        0.00     27.75 o
  -3  -9   4      455.72      502.98     53.75 o
  -2  -9   4      181.36      190.87     26.22 o
  -1  -9   4     1083.53     1052.32     62.20 o
   0  -9   4       30.57       15.68     25.82 o
   1  -9   4      192.94      193.86     21.24 o
   2  -9   4      222.68      215.97     29.75 o
   3  -9   4      209.25      239.37     31.87 o
   4  -9   4        0.64        0.00     25.72 o
   5  -9   4      375.53      367.67     41.33 o
  -6  -8   4        0.40        0.00     30.28 o
  -5  -8   4       26.01       28.29     27.81 o
  -4  -8   4       49.13       35.16     25.28 o
  -3  -8   4      165.46      167.33     30.53 o
  -2  -8   4      391.27      387.68     29.18 o
  -1  -8   4        0.63        0.00     10.69 o
   0  -8   4      240.56      247.73     18.86 o
   1  -8   4      130.39      127.04     16.94 o
   2  -8   4      332.44      379.73     39.03 o
   3  -8   4       29.88       29.63     22.24 o
   4  -8   4      244.05      214.78     30.77 o
   5  -8   4       17.88       14.67     26.61 o
   6  -8   4        1.08        0.00     36.02 o
  -7  -7   4        7.02        0.00     37.85 o
  -6  -7   4        7.75        0.00     27.58 o
  -5  -7   4      464.71      499.68     36.97 o
  -4  -7   4        7.72       21.59     22.53 o
  -3  -7   4     1204.70     1172.62     54.18 o
  -2  -7   4       29.93       35.56     17.25 o
  -1  -7   4       88.17       97.75     15.95 o
   0  -7   4       63.64       67.42     11.56 o
   1  -7   4     1486.63     1329.98     47.60 o
   2  -7   4       40.45       70.81     16.30 o
   3  -7   4     1754.74     1587.15     66.87 o
   4  -7   4       61.45       79.03     23.66 o
   5  -7   4       59.40       33.00     24.93 o
   6  -7   4       15.29        0.00     29.92 o
   7  -7   4        0.25       59.84     49.87 o
  -7  -6   4        5.00        9.20     30.06 o
  -6  -6   4      159.76      140.97     28.66 o
  -5  -6   4       60.75       82.84     23.60 o
  -4  -6   4      262.05      234.81     24.63 o
  -3  -6   4      191.44      205.15     21.21 o
  -2  -6   4      372.95      433.43     32.51 o
  -1  -6   4       94.95      121.31     14.32 o
   0  -6   4     6197.81     6421.30    179.25 o
   1  -6   4      271.97      323.02     16.21 o
   2  -6   4     1506.88     1480.49     53.03 o
   3  -6   4       58.42       62.47     15.68 o
   4  -6   4       68.12       55.68     29.43 o
   5  -6   4       70.47       68.33     24.93 o
   6  -6   4      325.35      266.43     34.03 o
   7  -6   4       68.57       94.72     33.13 o
  -8  -5   4       32.10       27.97     37.71 o
  -7  -5   4      120.35      103.96     29.33 o
  -6  -5   4      100.48       78.55     25.01 o
  -5  -5   4      330.84      325.91     27.58 o
  -4  -5   4        4.52       10.86     17.12 o
  -3  -5   4      323.51      317.71     22.10 o
  -2  -5   4      317.52      327.27     17.41 o
  -1  -5   4      724.15      526.29     25.08 o
   0  -5   4       13.22       16.69      8.17 o
   1  -5   4      790.50      687.56     24.18 o
   2  -5   4      159.65      157.24     15.12 o
   3  -5   4      540.33      400.56     29.91 o
   4  -5   4       22.80       10.52     16.96 o
   5  -5   4       39.66       48.07     18.63 o
   6  -5   4       62.13       37.93     32.69 o
   7  -5   4       78.82       65.41     30.53 o
  -8  -4   4       71.57       62.82     30.58 o
  -7  -4   4       23.74       37.92     25.98 o
  -6  -4   4       48.00       33.57     22.39 o
  -5  -4   4        1.68        3.19     18.14 o
  -4  -4   4     2140.34     2144.58     84.99 o
  -3  -4   4      110.38      139.13     16.34 o
  -2  -4   4    22156.58    22502.02    817.06 o
  -1  -4   4      207.58      256.78     13.48 o
   0  -4   4     3804.45     4002.76    126.10 o
   1  -4   4       19.58       17.46      7.24 o
   2  -4   4     2439.85     2569.57     95.57 o
   3  -4   4       31.99       18.72     21.75 o
   4  -4   4     5965.35     6098.50    189.02 o
   5  -4   4       98.66      132.58     17.40 o
   6  -4   4      217.80      202.41     30.10 o
   7  -4   4       21.52        0.00     28.59 o
   8  -4   4       18.58        8.83     33.24 o
  -8  -3   4       22.08        6.28     27.63 o
  -7  -3   4        0.53        0.00     22.68 o
  -6  -3   4       75.17       84.49     21.67 o
  -5  -3   4       12.75       19.95     16.23 o
  -4  -3   4      319.99      332.70     22.49 o
  -3  -3   4       38.98       48.24     12.02 o
  -2  -3   4       23.39       17.92      9.55 o
  -1  -3   4     3713.40     3732.09    135.84 o
   0  -3   4        0.97        0.00      5.67 o
   1  -3   4      896.26      951.59     47.32 o
   2  -3   4     1219.20     1109.59     45.66 o
   3  -3   4      634.84      587.82     26.24 o
   4  -3   4     1351.88     1236.94     44.79 o
   5  -3   4       24.02       38.56     14.66 o
   6  -3   4       36.69       57.95     17.27 o
   7  -3   4        0.84        0.00     26.61 o
   8  -3   4       69.28       58.12     49.87 o
  -8  -2   4        4.93        0.00     53.19 o
  -7  -2   4        3.07        0.00     21.15 o
  -6  -2   4     1247.48     1251.09     54.93 o
  -5  -2   4       51.86       46.01     15.18 o
  -4  -2   4     5020.40     4908.20    181.94 o
  -3  -2   4       22.74       31.59     10.08 o
  -2  -2   4      862.22     1081.55     53.92 o
  -1  -2   4        0.90        8.03      4.52 o
   0  -2   4    26200.11    28586.66   1024.21 o
   1  -2   4      665.39      634.61     54.30 o
   2  -2   4    17016.88    14784.14   1653.40 o
   3  -2   4       29.95       40.55      8.53 o
   4  -2   4      905.23      915.50     31.22 o
   5  -2   4      792.07      747.72     31.56 o
   6  -2   4      469.88      573.39     29.62 o
   7  -2   4        0.58       17.95     19.50 o
   8  -2   4      118.65      123.11     36.02 o
  -9  -1   4        4.31        0.00     58.73 o
  -8  -1   4       32.40       75.36     55.41 o
  -7  -1   4      489.24      458.74     31.42 o
  -6  -1   4      258.47      347.63     24.66 o
  -5  -1   4      906.71      879.64     39.56 o
  -4  -1   4      436.23      429.70     18.72 o
  -3  -1   4      161.80      157.27     10.94 o
  -2  -1   4     1172.44     1204.13     58.52 o
  -1  -1   4     1382.25     1370.89     64.81 o
   0  -1   4      170.04      207.95     24.38 o
   1  -1   4     2920.38     2907.24    169.55 o
   2  -1   4      786.08      766.93     32.47 o
   3  -1   4      221.93      256.31     13.30 o
   4  -1   4      296.20      273.72     15.04 o
   5  -1   4      149.98      141.79     16.31 o
   6  -1   4      584.94      612.55     30.99 o
   7  -1   4       46.34       67.58     20.48 o
   8  -1   4        4.38        1.24     22.51 o
  -9   0   4        7.93        0.00     58.73 o
  -8   0   4      457.53      300.32     60.95 o
  -7   0   4       95.44       82.01     44.33 o
  -6   0   4     1657.93     1656.94     83.93 o
  -5   0   4     1094.14     1059.77     37.54 o
  -4   0   4      291.96      316.03     18.24 o
  -3   0   4       13.39        9.62      6.84 o
  -2   0   4    27900.37    28529.61   1021.75 o
  -1   0   4      478.08      541.24     23.68 o
   0   0   4    22507.32    22252.47    795.27 o
   1   0   4        6.28        0.00      7.73 o
   2   0   4      191.22      188.98     26.26 o
   3   0   4      380.86      426.98     17.97 o
   4   0   4     2871.66     2894.76     83.89 o
   5   0   4      446.49      469.03     22.39 o
   6   0   4      355.34      385.74     24.90 o
   7   0   4       26.92       40.59     20.03 o
   8   0   4      109.80       83.39     24.41 o
  -9   1   4        6.45        0.00     58.73 o
  -8   1   4       82.66      116.36     56.52 o
  -7   1   4        9.10       43.22     43.22 o
  -6   1   4       90.24      106.58     21.30 o
  -5   1   4     1804.31     1681.91     56.26 o
  -4   1   4       55.62       66.22      9.86 o
  -3   1   4     7464.77     7332.83    264.77 o
  -2   1   4      151.35      140.20      9.69 o
  -1   1   4     5634.80     4838.75    287.95 o
   0   1   4        3.29        0.00      6.83 o
   1   1   4     1890.52     1836.30     70.85 o
   2   1   4      871.04      806.03     37.26 o
   3   1   4     9188.64     9075.27    284.29 o
   4   1   4      972.30      919.28     32.13 o
   5   1   4     1143.01     1074.68     41.36 o
   6   1   4        1.51        0.00     10.48 o
   7   1   4        0.16        0.00     19.68 o
   8   1   4        2.25        0.00     23.02 o
  -8   2   4        7.84        0.00     53.19 o
  -7   2   4        2.82        9.97     44.33 o
  -6   2   4      137.68      147.55     19.89 o
  -5   2   4      234.96      252.82     19.00 o
  -4   2   4     3879.16     3625.31    115.15 o
  -3   2   4      254.09      252.72     21.93 o
  -2   2   4     4244.54     3882.43    235.49 o
  -1   2   4      113.23      103.62     10.58 o
   0   2   4     6038.50     6285.62    285.84 o
   1   2   4       82.33       60.34      9.49 o
   2   2   4     1882.30     1677.83     67.51 o
   3   2   4      327.35      276.89     16.09 o
   4   2   4      635.49      649.95     26.77 o
   5   2   4       91.97       90.44     18.03 o
   6   2   4        3.00       12.87     16.68 o
   7   2   4       23.28       12.55     20.49 o
   8   2   4       20.49        0.00     33.76 o
  -8   3   4       54.62        7.76     57.63 o
  -7   3   4      597.71      600.77     36.60 o
  -6   3   4       92.25       96.05     18.02 o
  -5   3   4     2992.00     2839.82    108.85 o
  -4   3   4      452.07      423.67     25.43 o
  -3   3   4     2190.50     1877.16    108.68 o
  -2   3   4      916.96      912.22    120.24 o
  -1   3   4    12734.07    12524.28    695.92 o
   0   3   4        6.56       10.51      7.70 o
   1   3   4    31479.22    31265.91   1294.72 o
   2   3   4      659.80      682.86     26.20 o
   3   3   4     3009.23     2878.56    108.26 o
   4   3   4        9.66        0.00     11.99 o
   5   3   4      133.91      166.98     17.99 o
   6   3   4       74.77       79.23     18.95 o
   7   3   4      353.38      393.71     30.02 o
   8   3   4       18.25       21.26     35.82 o
  -8   4   4        2.41        0.00     36.57 o
  -7   4   4       40.65       19.42     20.58 o
  -6   4   4      283.90      246.65     24.24 o
  -5   4   4      304.68      309.16     24.31 o
  -4   4   4       32.76       35.37     14.31 o
  -3   4   4        0.94        6.74     11.73 o
  -2   4   4     4692.64     5142.51    222.10 o
  -1   4   4      886.02     1046.44     37.05 o
   0   4   4       18.12       18.17      7.18 o
   1   4   4      420.00      452.17     21.43 o
   2   4   4       27.87       34.47     11.16 o
   3   4   4        0.15        0.00     12.10 o
   4   4   4       15.78        0.00     19.06 o
   5   4   4      472.21      444.92     25.71 o
   6   4   4        2.79        0.00     20.85 o
   7   4   4      114.86      124.30     28.83 o
   8   4   4        6.95        0.00     38.97 o
  -8   5   4        0.44       13.30     27.43 o
  -7   5   4      237.19      254.73     30.89 o
  -6   5   4       49.69       79.71     32.11 o
  -5   5   4       49.97       44.79     18.08 o
  -4   5   4      110.44      109.85     53.25 o
  -3   5   4     5563.49     5550.03    241.29 o
  -2   5   4      700.79      801.16     51.18 o
  -1   5   4    12729.24    12552.93    389.94 o
   0   5   4       12.49       17.78      8.90 o
   1   5   4     1236.81     1218.96     39.33 o
   2   5   4      244.58      290.06     16.90 o
   3   5   4     2279.29     2042.48     65.22 o
   4   5   4       62.29       64.36     15.94 o
   5   5   4     1425.69     1210.26     45.12 o
   6   5   4       26.23       36.03     27.39 o
   7   5   4       57.43       59.49     28.01 o
  -7   6   4       17.77       33.12     47.10 o
  -6   6   4        0.75        0.00     22.68 o
  -5   6   4       85.77       33.48     61.33 o
  -4   6   4      108.75      107.18     37.69 o
  -3   6   4      205.64      189.14     20.37 o
  -2   6   4     1268.52     1299.72     56.11 o
  -1   6   4       17.50       10.32     12.87 o
   0   6   4      134.49      168.00     13.81 o
   1   6   4       11.47        0.00     10.39 o
   2   6   4       27.96       19.76     12.31 o
   3   6   4      263.28      235.99     19.17 o
   4   6   4      180.54      195.55     20.14 o
   5   6   4      107.78       80.48     19.83 o
   6   6   4       33.87       29.59     24.50 o
   7   6   4        0.76        0.00     36.60 o
  -7   7   4       87.95       76.42     29.98 o
  -6   7   4        0.50        9.33     24.14 o
  -5   7   4     1213.66     1131.53     87.22 o
  -4   7   4      424.17      436.46     31.91 o
  -3   7   4     2185.31     2151.08     87.62 o
  -2   7   4      304.40      343.56     25.85 o
  -1   7   4        3.51        0.00     21.29 o
   0   7   4       36.71       30.07     12.89 o
   1   7   4     2170.05     2049.64    103.79 o
   2   7   4        5.42       15.11     13.94 o
   3   7   4     1513.43     1504.95     53.18 o
   4   7   4      138.46      158.66     21.12 o
   5   7   4       32.48       64.98     23.81 o
   6   7   4        6.98        0.00     25.53 o
  -6   8   4       29.76       19.82     27.29 o
  -5   8   4      139.27      137.57     28.87 o
  -4   8   4       50.29       64.22     22.33 o
  -3   8   4       15.61       21.72     19.64 o
  -2   8   4     1060.06     1021.95     49.71 o
  -1   8   4      213.21      233.98     24.24 o
   0   8   4      588.61      626.47     36.32 o
   1   8   4       17.81       12.03     13.92 o
   2   8   4     1474.16     1510.20     52.09 o
   3   8   4      186.89      167.67     22.62 o
   4   8   4      110.49       72.16     24.00 o
   5   8   4        2.28        1.87     24.90 o
  -5   9   4        0.33        0.00     26.17 o
  -4   9   4       19.97       15.51     25.39 o
  -3   9   4      116.27       97.02     24.16 o
  -2   9   4       77.02       69.17     22.20 o
  -1   9   4     1243.99     1228.69     57.77 o
   0   9   4        0.92        0.00     19.48 o
   1   9   4      269.58      335.22     39.29 o
   2   9   4       23.28       26.59     19.13 o
   3   9   4      397.09      376.07     32.63 o
   4   9   4       94.78       72.17     26.70 o
   5   9   4       21.22        0.00     33.30 o
  -4  10   4      279.28      309.25     52.08 o
  -3  10   4       12.87       32.11     28.08 o
  -2  10   4      419.52      451.16     36.56 o
  -1  10   4        1.72       10.96     23.36 o
   0  10   4      470.80      605.89     41.07 o
   1  10   4       15.87        7.93     32.01 o
   2  10   4      215.35      129.02     43.99 o
   3  10   4       11.38       27.50     27.47 o
  -3  11   4       87.42       95.30     50.98 o
  -2  11   4        1.55        0.00     26.45 o
  -1  11   4       17.06       35.73     26.97 o
   0  11   4        1.05        0.00     26.58 o
   1  11   4       85.71       53.15     38.37 o
  -2 -11   5       87.60      126.47     39.16 o
  -1 -11   5        3.60        0.00     35.24 o
   0 -11   5       16.05       54.30     54.30 o
   2 -11   5        2.00       38.79     48.76 o
  -4 -10   5       17.17       39.00     31.60 o
  -3 -10   5       45.36       10.09     28.54 o
  -2 -10   5      168.19      135.79     34.45 o
  -1 -10   5       42.27        6.78     30.89 o
   0 -10   5       19.68        0.00     31.31 o
   1 -10   5       58.91       18.84     53.19 o
   2 -10   5       17.41        0.00     26.62 o
   3 -10   5       15.80       15.51     28.71 o
   4 -10   5       38.08       40.14     31.15 o
  -5  -9   5       37.99       39.64     31.82 o
  -4  -9   5       21.16        0.00     27.60 o
  -3  -9   5       37.76       57.91     25.77 o
  -2  -9   5        9.20        4.39     27.81 o
  -1  -9   5      745.43      680.64     49.99 o
   0  -9   5        1.64       40.75     27.39 o
   1  -9   5      450.46      521.72     30.02 o
   2  -9   5       39.63       40.19     22.44 o
   3  -9   5        1.40        0.00     24.75 o
   4  -9   5       32.45       24.82     28.40 o
   5  -9   5       30.31       24.28     31.08 o
  -6  -8   5        8.63        0.00     31.19 o
  -5  -8   5        2.48        2.34     27.14 o
  -4  -8   5      168.73      180.51     28.66 o
  -3  -8   5        2.82        0.00     21.69 o
  -2  -8   5      378.04      418.60     30.66 o
  -1  -8   5       39.99       64.68     19.49 o
   0  -8   5      895.38      758.01     68.15 o
   1  -8   5        1.62        0.00     14.85 o
   2  -8   5      462.56      518.56     30.74 o
   3  -8   5       96.74      129.57     26.17 o
   4  -8   5      274.95      258.59     33.25 o
   5  -8   5       43.92       28.44     27.92 o
   6  -8   5       15.69       12.77     31.23 o
  -7  -7   5       10.54      126.33     62.06 o
  -6  -7   5        7.11        0.00     27.95 o
  -5  -7   5       89.78      118.23     27.66 o
  -4  -7   5       70.64       72.53     23.08 o
  -3  -7   5     1635.43     1563.55     67.42 o
  -2  -7   5        5.41       15.92     17.89 o
  -1  -7   5     1131.32     1092.23     59.16 o
   0  -7   5       68.63       75.34     13.52 o
   1  -7   5       24.25        0.00     13.53 o
   2  -7   5        0.76        9.18     15.54 o
   3  -7   5      605.83      604.38     32.31 o
   4  -7   5       20.08        6.77     22.24 o
   5  -7   5      450.86      412.87     38.64 o
   6  -7   5       52.12       19.92     37.12 o
  -7  -6   5        0.02        0.00     28.79 o
  -6  -6   5      228.96      275.02     32.08 o
  -5  -6   5       95.68       94.00     24.80 o
  -4  -6   5      965.75      902.60     45.88 o
  -3  -6   5       21.32       18.07     17.25 o
  -2  -6   5       75.37       68.88     16.39 o
  -1  -6   5      290.52      313.28     18.00 o
   0  -6   5     1495.15     1497.27     45.82 o
   1  -6   5        6.67       26.21     12.87 o
   2  -6   5     3864.66     3582.36    115.21 o
   3  -6   5       79.90       90.17     17.09 o
   4  -6   5      213.44      165.29     37.11 o
   5  -6   5       54.33       47.65     23.81 o
   6  -6   5        1.18        0.00     26.03 o
   7  -6   5        3.20        0.00     30.44 o
  -8  -5   5        4.02        0.00     45.44 o
  -7  -5   5       20.20       54.70     27.95 o
  -6  -5   5      135.90      152.40     26.94 o
  -5  -5   5      319.20      329.12     28.13 o
  -4  -5   5      212.43      221.44     22.32 o
  -3  -5   5     1030.37      927.80     42.75 o
  -2  -5   5        6.71        3.27     12.50 o
  -1  -5   5       85.57       86.52     10.03 o
   0  -5   5       21.77       22.06      8.68 o
   1  -5   5      652.20      615.18     26.07 o
   2  -5   5      331.55      324.05     20.72 o
   3  -5   5      225.04      268.40     20.75 o
   4  -5   5       10.41        0.00     22.07 o
   5  -5   5      153.38      134.69     20.61 o
   6  -5   5      348.92      353.24     37.07 o
   7  -5   5       51.40       38.23     30.89 o
  -8  -4   5       89.49       82.52     31.14 o
  -7  -4   5       76.00       44.92     26.26 o
  -6  -4   5      446.19      483.77     33.30 o
  -5  -4   5       68.37       64.44     19.58 o
  -4  -4   5      314.64      352.87     24.59 o
  -3  -4   5      636.90      637.25     32.77 o
  -2  -4   5    11139.24    11554.33    421.86 o
  -1  -4   5      629.37      700.45     26.47 o
   0  -4   5    26021.73    27706.97    855.95 o
   1  -4   5     1365.64     1348.76     46.94 o
   2  -4   5      595.78      660.36     32.01 o
   3  -4   5      468.61      440.44     41.27 o
   4  -4   5     1881.61     1865.35     65.10 o
   5  -4   5       39.09       50.97     17.60 o
   6  -4   5     1613.90     1681.14     60.65 o
   7  -4   5       20.48       15.24     30.44 o
   8  -4   5       61.40       86.97     52.64 o
  -8  -3   5       39.19       41.04     28.15 o
  -7  -3   5       61.50       53.60     23.94 o
  -6  -3   5        5.76       22.46     19.85 o
  -5  -3   5        0.76        0.00     15.97 o
  -4  -3   5      861.84      850.51     39.31 o
  -3  -3   5      512.25      469.91     25.71 o
  -2  -3   5      289.52      315.49     20.21 o
  -1  -3   5       42.10       51.92      6.90 o
   0  -3   5       18.53       20.94      6.99 o
   1  -3   5      691.24      731.58     34.24 o
   2  -3   5      487.75      467.78     23.33 o
   3  -3   5      118.59      102.60     27.19 o
   4  -3   5      997.49     1019.62     40.14 o
   5  -3   5        1.53        5.10     15.87 o
   6  -3   5      191.55      198.36     21.43 o
   7  -3   5        7.70        0.00     20.18 o
   8  -3   5       47.81       74.69     36.02 o
  -8  -2   5        7.15        0.00     54.30 o
  -7  -2   5       34.43       21.58     21.73 o
  -6  -2   5      331.77      356.03     26.24 o
  -5  -2   5      292.90      317.99     22.45 o
  -4  -2   5     7942.88     7644.63    280.58 o
  -3  -2   5      230.09      239.73     16.54 o
  -2  -2   5     7630.62     7748.06    351.69 o
  -1  -2   5     2053.41     1971.21     72.96 o
   0  -2   5       25.07       30.09      9.18 o
   1  -2   5      662.08      621.82     45.44 o
   2  -2   5    15779.69    12855.77    928.20 o
   3  -2   5      887.92      972.58     37.47 o
   4  -2   5     3146.53     3041.08     97.49 o
   5  -2   5        7.02       26.58     15.48 o
   6  -2   5       11.69        0.00     17.81 o
   7  -2   5       32.46       14.68     21.04 o
   8  -2   5       31.54       28.15     28.33 o
  -8  -1   5       21.35       16.62     50.98 o
  -7  -1   5       45.18       48.76     45.44 o
  -6  -1   5      215.01      247.25     21.91 o
  -5  -1   5     1426.35     1421.50     57.82 o
  -4  -1   5     1506.60     1456.88     48.66 o
  -3  -1   5     1392.15     1436.09     54.77 o
  -2  -1   5      116.72      122.59     10.51 o
  -1  -1   5     2570.65     2522.63    117.49 o
   0  -1   5      183.27      209.57     19.09 o
   1  -1   5    10275.94     9445.27    408.06 o
   2  -1   5     2505.76     2360.98     89.27 o
   3  -1   5     5401.05     5804.64    163.21 o
   4  -1   5      219.80      243.37     15.39 o
   5  -1   5        1.10        9.16     15.37 o
   6  -1   5      230.84      240.11     22.36 o
   7  -1   5      116.93      101.21     22.62 o
   8  -1   5      103.57       94.91     25.60 o
  -9   0   5       33.16       27.70     60.95 o
  -8   0   5      213.92      177.31     56.52 o
  -7   0   5      258.56      168.44     48.76 o
  -5   0   5        4.16       10.73      9.38 o
  -4   0   5     1395.80     1439.04     55.76 o
  -3   0   5      333.86      385.97     19.12 o
  -2   0   5     5785.35     5572.95    201.56 o
  -1   0   5      220.40      200.68     18.81 o
   0   0   5    39927.64    44732.53   1599.30 o
   1   0   5      934.21      701.21     66.54 o
   2   0   5     6804.12     7022.24    254.25 o
   3   0   5      181.20      230.99     14.14 o
   4   0   5       24.78       54.00     12.22 o
   5   0   5       52.88       58.32     14.53 o
   6   0   5      255.69      291.70     23.52 o
   7   0   5      171.72      212.57     24.91 o
   8   0   5       15.28        0.00     24.32 o
  -8   1   5      158.95      109.71     55.41 o
  -7   1   5       24.71       38.79     44.33 o
  -6   1   5      692.40      660.47     70.92 o
  -5   1   5       46.33       52.61     11.98 o
  -4   1   5      387.62      393.34     21.08 o
  -3   1   5     7581.08     7526.73    271.78 o
  -2   1   5      477.52      464.93     39.89 o
  -1   1   5    20389.25    17788.05    803.91 o
   0   1   5       13.21        5.31     10.75 o
   1   1   5     2110.50     2327.06     88.75 o
   2   1   5      134.28      126.15     23.62 o
   3   1   5     2044.30     1991.82     60.51 o
   4   1   5      776.70      743.70     28.87 o
   5   1   5     2324.85     2436.00     74.04 o
   6   1   5      114.78       95.14     20.22 o
   7   1   5       80.90       73.19     22.49 o
   8   1   5       10.97       17.09     24.99 o
  -8   2   5       49.57       29.92     56.52 o
  -7   2   5       40.79       57.63     47.65 o
  -6   2   5       73.08       44.05     15.23 o
  -5   2   5       26.75       53.50     15.08 o
  -4   2   5     1749.92     1687.05     66.09 o
  -3   2   5       35.40       29.67     14.96 o
  -2   2   5     1245.91     1121.68    158.47 o
  -1   2   5        0.39        0.00      7.06 o
   0   2   5      895.94      841.76     36.34 o
   1   2   5       14.90       15.28      9.53 o
   2   2   5     2722.75     2674.58     79.33 o
   3   2   5     1649.10     1392.61     74.51 o
   4   2   5      187.75      176.07     15.62 o
   5   2   5      500.20      517.14     27.30 o
   6   2   5        7.59        0.00     17.68 o
   7   2   5        1.52        4.07     21.75 o
   8   2   5        6.17       16.64     29.26 o
  -8   3   5        4.93        0.00     58.73 o
  -7   3   5       47.47       69.92     19.84 o
  -6   3   5      171.61      167.99     20.12 o
  -5   3   5     5627.53     5396.58    199.89 o
  -4   3   5      332.77      304.51     21.43 o
  -3   3   5     8443.49     7379.11    391.60 o
  -2   3   5      142.26      151.41     13.94 o
  -1   3   5        0.62       13.28      8.96 o
   0   3   5        4.24        2.40      8.00 o
   1   3   5    17292.99    16709.63    516.56 o
   2   3   5      307.78      299.48     17.41 o
   3   3   5    12304.94    11639.30    325.79 o
   4   3   5       31.23       29.59     13.94 o
   5   3   5      199.60      209.86     19.75 o
   6   3   5       31.48       34.59     19.48 o
   7   3   5      142.85      165.55     30.26 o
   8   3   5       22.37        1.70     37.39 o
  -8   4   5       10.98      129.66     69.82 o
  -7   4   5       67.87       83.39     22.35 o
  -6   4   5        0.36        0.00     16.71 o
  -5   4   5      149.96      135.44     18.88 o
  -4   4   5       27.77       53.09     14.47 o
  -3   4   5       85.84       76.98     14.08 o
  -2   4   5      185.66      201.65     18.40 o
  -1   4   5     1170.99     1213.97     42.40 o
   0   4   5     6862.15     8043.34    250.83 o
   1   4   5     2265.96     2263.90     67.16 o
   2   4   5        3.83        0.00     10.91 o
   3   4   5        6.07       12.08     14.75 o
   4   4   5      299.96      272.34     29.39 o
   5   4   5      173.55      154.37     20.08 o
   6   4   5       11.49       21.46     22.68 o
   7   4   5      124.53      150.76     32.38 o
  -8   5   5        3.34       13.30     39.89 o
  -7   5   5      458.97      444.14     34.27 o
  -6   5   5        0.26       19.75     41.75 o
  -5   5   5      739.65      725.91     39.76 o
  -4   5   5      473.74      466.32     30.14 o
  -3   5   5      928.42      937.28     49.75 o
  -2   5   5      224.87      249.84     28.35 o
  -1   5   5     9215.39     9028.04    281.90 o
   0   5   5        0.13       26.69      9.54 o
   1   5   5     4297.67     3688.24    136.17 o
   2   5   5      471.49      501.81     23.69 o
   3   5   5        2.81       26.13     14.27 o
   4   5   5        3.77        6.37     16.05 o
   5   5   5      652.85      585.18     33.69 o
   6   5   5       17.26        0.00     22.53 o
   7   5   5      131.83       99.99     30.45 o
  -7   6   5       66.53       86.58     27.74 o
  -6   6   5        0.44        0.00     19.38 o
  -5   6   5        6.88        0.00     29.35 o
  -4   6   5        6.75        0.00     38.24 o
  -3   6   5      134.23       97.39     28.76 o
  -2   6   5      505.91      578.70     33.16 o
  -1   6   5        4.68       19.11     14.09 o
   0   6   5     3344.14     3641.96    117.58 o
   1   6   5        2.15        2.28      6.64 o
   2   6   5       34.91       24.26     13.30 o
   3   6   5      255.69      232.74     20.03 o
   4   6   5      481.69      478.72     27.49 o
   5   6   5      255.71      209.37     22.94 o
   6   6   5      156.48      151.40     27.28 o
   7   6   5        4.94        0.00     36.48 o
  -7   7   5        0.18        0.00     26.17 o
  -6   7   5       29.86       18.63     24.93 o
  -5   7   5      752.49      783.07     50.08 o
  -4   7   5        4.72        0.00     30.16 o
  -3   7   5     2669.54     2588.54    103.86 o
  -2   7   5       16.04       40.54     17.45 o
  -1   7   5      295.58      307.78     25.05 o
   0   7   5       19.42       13.01     16.17 o
   1   7   5     1136.70     1020.86     51.87 o
   2   7   5       77.10       86.20     16.14 o
   3   7   5     1254.47     1209.18     45.87 o
   4   7   5        3.11        0.37     18.65 o
   5   7   5      194.10      190.00     27.24 o
   6   7   5        2.35        0.31     26.64 o
  -6   8   5       22.98       14.53     27.29 o
  -5   8   5      173.29      159.35     27.68 o
  -4   8   5      157.31      164.92     26.41 o
  -3   8   5      113.68      112.26     23.30 o
  -2   8   5      662.83      623.00     38.51 o
  -1   8   5       49.54       31.97     19.37 o
   0   8   5     1123.92     1141.15     53.44 o
   1   8   5        5.94       23.80     23.29 o
   2   8   5      639.78      674.91     32.03 o
   3   8   5        1.36       18.42     19.13 o
   4   8   5      266.18      340.86     28.43 o
   5   8   5        0.59        7.20     25.49 o
  -5   9   5       19.77       21.43     28.21 o
  -4   9   5        1.98        0.00     22.99 o
  -3   9   5      247.46      261.78     29.92 o
  -2   9   5       63.18       63.60     23.41 o
  -1   9   5      290.35      259.20     28.23 o
   0   9   5        3.63        0.00     20.85 o
   1   9   5       92.82      116.85     29.37 o
   2   9   5        2.71        0.00     27.69 o
   3   9   5        2.02        0.00     27.51 o
   4   9   5       35.43        4.96     26.45 o
  -4  10   5       12.24       14.33     34.35 o
  -3  10   5       40.34       21.33     26.17 o
  -2  10   5      819.60      912.48     51.77 o
  -1  10   5       12.80       56.21     26.14 o
   0  10   5      699.91      808.42     47.56 o
   1  10   5       43.82       51.92     31.95 o
   2  10   5       79.00      146.28     35.80 o
   3  10   5        0.56        0.00     35.49 o
  -2  11   5       26.94       25.74     27.90 o
  -1  11   5        0.35        0.00     26.48 o
   0  11   5        0.14        0.00     29.42 o
   1  11   5       27.34       33.96     34.59 o
  -2 -11   6        2.66       29.65     37.85 o
  -1 -11   6      132.29      164.55     41.13 o
   0 -11   6       13.48       28.79     39.57 o
  -4 -10   6       29.04       16.52     39.16 o
  -3 -10   6       75.40       25.36     38.23 o
  -2 -10   6        0.49        0.00     32.46 o
  -1 -10   6       62.24       34.25     37.12 o
   0 -10   6      871.73      832.03     60.99 o
   1 -10   6      127.64      128.55     60.95 o
   2 -10   6       13.05       20.72     29.00 o
   3 -10   6       13.10        0.00     29.01 o
   4 -10   6        4.60        0.00     31.15 o
  -5  -9   6      314.86      292.90     38.22 o
  -4  -9   6        0.10        4.55     28.30 o
  -3  -9   6       49.92       41.86     26.17 o
  -2  -9   6        7.96        0.00     28.53 o
  -1  -9   6      267.17      257.09     34.86 o
   0  -9   6        4.75       11.95     28.53 o
   1  -9   6      861.60      862.16     90.87 o
   2  -9   6       28.61       39.26     21.97 o
   3  -9   6      337.70      365.52     38.30 o
   4  -9   6        0.85        0.00     28.40 o
   5  -9   6        1.56        0.00     31.38 o
  -6  -8   6       10.04       29.72     32.71 o
  -5  -8   6       20.84        0.00     28.88 o
  -4  -8   6        2.75        0.00     24.80 o
  -3  -8   6        0.58        8.71     22.53 o
  -2  -8   6     1114.35     1143.33     54.68 o
  -1  -8   6       11.64       11.64     25.46 o
   0  -8   6      235.67      325.21     34.08 o
   1  -8   6        7.48       27.94     18.49 o
   2  -8   6      193.38      157.25     21.80 o
   3  -8   6      128.79      133.74     24.55 o
   4  -8   6      258.35      273.61     38.23 o
   5  -8   6       56.50       52.39     29.80 o
   6  -8   6      156.60      162.90     56.52 o
  -6  -7   6       10.77        1.14     28.77 o
  -5  -7   6        5.13       10.46     25.20 o
  -4  -7   6       41.29       30.41     23.09 o
  -3  -7   6      306.61      295.99     26.62 o
  -2  -7   6       14.04       28.71     18.47 o
  -1  -7   6     1660.14     1435.55     60.95 o
   0  -7   6       26.29       44.86     16.07 o
   1  -7   6      515.81      484.81     32.78 o
   2  -7   6       11.21       13.87     16.39 o
   3  -7   6       58.28       76.74     19.34 o
   4  -7   6      187.52      205.60     24.72 o
   5  -7   6       97.84      114.80     33.25 o
   6  -7   6        9.85        0.00     29.19 o
  -7  -6   6        0.86        0.00     29.43 o
  -6  -6   6       83.50      127.14     28.83 o
  -5  -6   6        0.18        0.00     23.08 o
  -4  -6   6     1330.11     1389.24     62.11 o
  -3  -6   6      154.38      179.06     21.94 o
  -2  -6   6     2245.78     2127.74     84.73 o
  -1  -6   6       13.29       15.62     14.16 o
   0  -6   6      102.01      111.09     11.30 o
   1  -6   6      346.48      390.95     22.39 o
   2  -6   6     2415.71     2221.72     75.64 o
   3  -6   6       26.84       54.48     18.71 o
   4  -6   6     1845.89     1566.37     95.17 o
   5  -6   6       20.59        0.00     31.03 o
   6  -6   6        4.27        0.00     26.96 o
   7  -6   6       21.01        0.00     48.76 o
  -7  -5   6        5.44        0.00     27.02 o
  -6  -5   6       37.99       86.85     39.34 o
  -5  -5   6       94.35       88.52     22.14 o
  -4  -5   6       61.11       86.64     19.75 o
  -3  -5   6      250.43      271.39     22.37 o
  -2  -5   6       53.38       54.52     14.47 o
  -1  -5   6      168.04      164.53     12.65 o
   0  -5   6        7.11        0.00      8.88 o
   1  -5   6       10.82       20.50     11.31 o
   2  -5   6       44.30       36.54     14.06 o
   3  -5   6       83.10       99.93     17.82 o
   4  -5   6       40.37        0.00     33.59 o
   5  -5   6      158.02       99.69     22.02 o
   6  -5   6       58.65       53.90     29.31 o
   7  -5   6       48.55       40.74     35.46 o
  -8  -4   6      118.79      124.41     31.82 o
  -7  -4   6        1.22        0.00     24.32 o
  -6  -4   6      765.58      731.79     41.64 o
  -5  -4   6      197.15      179.92     22.87 o
  -4  -4   6     1529.18     1406.28     59.96 o
  -3  -4   6        4.73       13.67     13.98 o
  -2  -4   6     2106.42     2012.14     78.74 o
  -1  -4   6      114.91      134.45     10.73 o
   0  -4   6    13485.04    14346.00    445.14 o
   1  -4   6       74.43      124.63     13.60 o
   2  -4   6     6723.94     6597.87    204.73 o
   3  -4   6      404.19      362.11     23.62 o
   4  -4   6      276.24      278.12     23.22 o
   5  -4   6      320.35      330.23     25.21 o
   6  -4   6      591.90      686.98     47.37 o
   7  -4   6        2.70        0.00     30.10 o
  -8  -3   6       50.00       67.62     37.71 o
  -7  -3   6       15.95       23.40     23.29 o
  -6  -3   6       82.66      103.84     21.38 o
  -5  -3   6       37.34       52.14     17.49 o
  -4  -3   6        2.85        0.00     14.32 o
  -3  -3   6      226.36      271.26     19.36 o
  -2  -3   6      225.71      268.82     17.89 o
  -1  -3   6     1602.34     1651.00     54.23 o
   0  -3   6       47.12       52.38      9.33 o
   1  -3   6      399.05      368.64     24.38 o
   2  -3   6        2.73       10.23     13.44 o
   3  -3   6     1967.83     1932.85     90.48 o
   4  -3   6      410.66      406.78     25.97 o
   5  -3   6      175.97      155.82     20.90 o
   6  -3   6      224.37      253.66     24.76 o
   7  -3   6        4.65        0.00     21.88 o
   8  -3   6        9.14       26.41     36.73 o
  -8  -2   6      112.64      120.79     58.73 o
  -7  -2   6        5.91        0.00     21.40 o
  -6  -2   6        9.46       14.26     17.89 o
  -5  -2   6      337.30      369.85     24.40 o
  -4  -2   6     3703.09     3605.07    135.38 o
  -3  -2   6      603.70      700.60     32.30 o
  -2  -2   6    18144.15    17914.29    651.22 o
  -1  -2   6      206.54      233.19     14.97 o
   0  -2   6     1340.75     1584.39     61.03 o
   1  -2   6      654.58      631.46     32.58 o
   2  -2   6     2079.25     2223.76     74.05 o
   3  -2   6      143.89      155.62     17.05 o
   4  -2   6     4734.73     4666.63    147.06 o
   5  -2   6      137.38      147.96     20.21 o
   6  -2   6      405.84      419.09     32.53 o
   7  -2   6        7.94       16.15     22.94 o
   8  -2   6        0.12        7.78     25.69 o
  -8  -1   6        1.27        0.00     48.76 o
  -7  -1   6       59.83       67.60     45.44 o
  -6  -1   6      112.06      137.41     19.01 o
  -5  -1   6      453.84      426.36     26.33 o
  -4  -1   6      837.28      829.99     37.07 o
  -3  -1   6     7773.65     8117.58    368.76 o
  -2  -1   6     1389.69     1430.73     55.81 o
  -1  -1   6      204.15      193.30     41.56 o
   0  -1   6      161.38      150.48     19.09 o
   1  -1   6     9131.81     8848.27    515.47 o
   2  -1   6       47.03       18.31     17.59 o
   3  -1   6     2512.70     2342.37     69.85 o
   4  -1   6      160.13      142.03     18.14 o
   5  -1   6      238.19      253.04     21.70 o
   6  -1   6       62.82       93.94     21.40 o
   7  -1   6       28.79       50.99     23.47 o
   8  -1   6       58.25       69.03     26.95 o
  -8   0   6        7.30       17.73     50.98 o
  -7   0   6       12.56        0.00     42.11 o
  -6   0   6      263.41      333.56     52.08 o
  -5   0   6      444.03      399.50     30.62 o
  -4   0   6     4388.85     4624.82    168.61 o
  -3   0   6      423.38      455.27     21.86 o
  -2   0   6      438.18      612.82     54.30 o
  -1   0   6      158.88      104.37     27.70 o
   0   0   6     8023.64     9342.14    339.50 o
   1   0   6        3.65        0.00     15.44 o
   2   0   6     9532.24     9210.47    257.48 o
   3   0   6     1480.98     1421.91     46.04 o
   4   0   6      266.25      296.35     21.73 o
   5   0   6       28.60       35.80     18.72 o
   6   0   6       60.51       89.04     21.43 o
   7   0   6       87.49       72.91     24.06 o
   8   0   6        6.24        0.00     25.80 o
  -8   1   6       92.73       24.38     54.30 o
  -7   1   6      815.24      680.42     78.68 o
  -6   1   6       47.46       78.68     41.00 o
  -5   1   6      920.41      878.02     48.99 o
  -4   1   6       12.16       20.37     12.70 o
  -3   1   6      436.28      476.89     23.26 o
  -2   1   6       67.24       77.75     10.58 o
  -1   1   6    21897.59    21461.49    771.66 o
   0   1   6       34.12       20.73     28.29 o
   1   1   6    17545.38    17696.57   1192.92 o
   2   1   6       16.63        5.58     14.30 o
   3   1   6        1.80        0.53     10.23 o
   4   1   6      196.06      187.61     16.21 o
   5   1   6     1337.42     1483.07     56.23 o
   6   1   6      135.88      116.22     22.95 o
   7   1   6      351.33      341.16     29.31 o
   8   1   6        0.54        0.00     26.38 o
  -8   2   6        3.75       11.08     56.52 o
  -7   2   6      281.37      283.69     59.84 o
  -6   2   6      129.46      152.13     23.22 o
  -5   2   6       60.50       68.96     14.36 o
  -4   2   6       59.04       47.89     12.36 o
  -3   2   6      585.24      600.63     29.39 o
  -2   2   6     3323.43     3090.59    144.73 o
  -1   2   6      165.31      191.96     29.72 o
   0   2   6       58.71       43.03     15.37 o
   1   2   6       26.96       19.54     11.27 o
   2   2   6       26.15       44.13     10.96 o
   3   2   6      321.96      249.47     34.81 o
   4   2   6      158.26      158.57     16.73 o
   5   2   6      545.15      562.45     28.90 o
   6   2   6        8.54        0.00     21.80 o
   7   2   6       19.64        0.52     24.17 o
   8   2   6        0.77        2.27     26.84 o
  -8   3   6        1.01        0.00     56.52 o
  -7   3   6       26.13       27.70     53.19 o
  -6   3   6       38.98        9.81     16.12 o
  -5   3   6     1152.81     1108.90     49.55 o
  -4   3   6       12.16       16.73     12.54 o
  -3   3   6    17998.54    17377.40    623.06 o
  -2   3   6      228.61      247.52     18.42 o
  -1   3   6    10015.32     9125.54    318.35 o
   0   3   6        2.29        6.56      9.42 o
   1   3   6     2238.41     2290.43     77.55 o
   2   3   6      169.48      186.16     14.81 o
   3   3   6     8832.23     8769.01    247.12 o
   4   3   6        9.73        0.00     22.99 o
   5   3   6     1302.70     1174.21     44.85 o
   6   3   6       50.41       57.03     24.14 o
   7   3   6       37.03       24.01     26.30 o
  -8   4   6        0.20        0.00     63.17 o
  -7   4   6        4.08        4.06     19.06 o
  -6   4   6        2.88        0.00     16.56 o
  -5   4   6      384.19      356.92     26.01 o
  -4   4   6      123.33      118.54     17.03 o
  -3   4   6        4.80       29.38     13.06 o
  -2   4   6      116.75      114.03     21.18 o
  -1   4   6      622.08      603.52     27.03 o
   0   4   6      106.70      106.58     12.37 o
   1   4   6        3.06        0.00      9.71 o
   2   4   6       61.08       67.19     13.06 o
   3   4   6     1883.74     1832.81     59.74 o
   4   4   6      199.78      208.72     19.90 o
   5   4   6       19.75        4.70     18.10 o
   6   4   6       35.03       20.05     20.66 o
   7   4   6       23.83       10.12     26.94 o
  -7   5   6      295.64      315.32     66.49 o
  -6   5   6       12.44       18.56     18.79 o
  -5   5   6     1964.83     1916.06     80.12 o
  -4   5   6       15.64       26.50     16.69 o
  -3   5   6      651.22      623.14     40.31 o
  -2   5   6     1075.57     1138.24     57.56 o
  -1   5   6     5791.50     5532.32    204.49 o
   0   5   6       14.83       26.99     10.55 o
   1   5   6     9373.54     8689.99    318.95 o
   2   5   6      427.22      440.00     25.44 o
   3   5   6      251.26      265.88     20.69 o
   4   5   6       80.83       81.11     19.70 o
   5   5   6       66.22       31.83     19.84 o
   6   5   6        5.23        0.00     27.28 o
   7   5   6       17.44       50.10     31.46 o
  -7   6   6      128.04      164.78     27.14 o
  -6   6   6      231.41      246.23     27.72 o
  -5   6   6       49.42       50.08     20.10 o
  -4   6   6        2.25        0.00     40.75 o
  -3   6   6      151.88      155.03     34.77 o
  -2   6   6      986.90      913.24     49.34 o
  -1   6   6       46.19       34.96     15.38 o
   0   6   6     1917.33     2071.51     70.49 o
   1   6   6      114.06      113.77     21.21 o
   2   6   6      698.75      705.66     30.45 o
   3   6   6       28.19       14.58     16.73 o
   4   6   6      197.04      202.35     22.30 o
   5   6   6       59.39       63.40     21.44 o
   6   6   6       55.82       17.26     24.49 o
  -7   7   6      193.52      198.15     34.03 o
  -6   7   6      140.60       91.81     58.55 o
  -5   7   6        1.43       22.90     23.35 o
  -4   7   6      292.42      263.97     73.61 o
  -3   7   6     1687.65     1601.30     86.98 o
  -2   7   6       52.17       61.61     19.62 o
  -1   7   6     1558.39     1557.24     67.15 o
   0   7   6        2.57        7.15     17.06 o
   1   7   6       72.23       68.92     15.06 o
   2   7   6       24.64       19.16     15.92 o
   3   7   6      507.70      452.63     27.30 o
   4   7   6      119.59      116.12     21.89 o
   5   7   6       57.02       69.48     23.12 o
   6   7   6       36.46        0.00     27.29 o
  -6   8   6       77.22       90.43     30.44 o
  -5   8   6       11.09        0.00     43.15 o
  -4   8   6     1246.63     1255.60     85.40 o
  -3   8   6       17.03       41.83     22.09 o
  -2   8   6      635.53      700.32     41.94 o
  -1   8   6       37.74       42.78     20.58 o
   0   8   6       91.47      111.04     24.08 o
   1   8   6       13.71        0.98     24.18 o
   2   8   6     1085.47     1043.27     41.46 o
   3   8   6       38.32       59.72     20.58 o
   4   8   6      235.45      264.20     32.65 o
   5   8   6        1.20        0.00     26.17 o
  -5   9   6       33.52       58.62     29.50 o
  -4   9   6      224.04      243.78     31.50 o
  -3   9   6       69.89       42.69     30.68 o
  -2   9   6        7.12       16.91     22.69 o
  -1   9   6      229.99      230.66     28.31 o
   0   9   6        4.57       12.77     22.41 o
   1   9   6      259.27      267.11     34.36 o
   2   9   6       59.32       33.57     31.19 o
   3   9   6        1.23       20.55     24.65 o
   4   9   6        0.97        0.00     25.07 o
  -4  10   6       33.27        0.00     37.91 o
  -3  10   6       40.80       27.79     27.61 o
  -2  10   6       67.46       58.20     27.08 o
  -1  10   6        9.04        8.92     25.74 o
   0  10   6      857.98      931.52     52.82 o
   1  10   6       11.13       27.21     32.82 o
   2  10   6      318.12      390.87     45.37 o
   3  10   6        2.04        0.00     50.86 o
  -1  11   6        1.75        0.00     28.35 o
   0  11   6        0.17        0.00     37.47 o
  -1 -11   7      238.66      216.17     59.84 o
   0 -11   7        3.46       49.77     41.44 o
  -3 -10   7       22.41        6.75     35.94 o
  -2 -10   7       15.29        4.97     34.81 o
  -1 -10   7      128.13       96.84     36.38 o
   0 -10   7        2.59        0.00     38.23 o
   1 -10   7        3.86        0.00     41.92 o
   3 -10   7       32.08        0.00     30.77 o
  -5  -9   7       34.29       41.57     58.18 o
  -4  -9   7        8.32       24.27     28.88 o
  -3  -9   7      492.07      474.96     37.72 o
  -2  -9   7      199.85      198.49     35.24 o
  -1  -9   7        2.57       38.53     30.89 o
   0  -9   7       24.82       50.63     31.73 o
   1  -9   7      549.18      494.79     53.19 o
   2  -9   7       40.00       75.81     23.90 o
   3  -9   7      265.06      271.39     36.28 o
   4  -9   7       38.65       32.14     31.08 o
  -6  -8   7       59.94       60.57     44.23 o
  -5  -8   7       23.80        5.72     28.96 o
  -4  -8   7       44.20        3.72     25.48 o
  -3  -8   7        0.68        0.00     22.91 o
  -2  -8   7       13.64       37.30     21.68 o
  -1  -8   7       11.04       30.08     27.03 o
   0  -8   7     1773.97     1741.68     89.70 o
   1  -8   7        3.34        8.29     12.37 o
   2  -8   7      181.32      187.20     23.57 o
   3  -8   7        2.44       26.79     23.83 o
   4  -8   7        1.30        0.00     26.33 o
   5  -8   7       39.42       10.49     30.59 o
  -6  -7   7       65.64       88.52     30.72 o
  -5  -7   7      284.27      307.96     32.92 o
  -4  -7   7       76.47       76.53     24.83 o
  -3  -7   7        1.20       34.41     21.04 o
  -2  -7   7       23.22       35.29     18.84 o
  -1  -7   7      563.27      502.60     39.16 o
   0  -7   7        4.30        0.00     23.47 o
   1  -7   7      918.70      536.33     78.68 o
   2  -7   7       18.75       11.10     17.17 o
   3  -7   7      230.15      215.11     24.20 o
   4  -7   7       37.48        0.00     20.75 o
   5  -7   7        1.10        2.31     27.13 o
   6  -7   7       98.74       91.73     34.71 o
  -7  -6   7       29.86       18.49     30.25 o
  -6  -6   7      127.69      112.97     28.97 o
  -5  -6   7        1.64        0.00     23.27 o
  -4  -6   7      898.63      907.77     46.63 o
  -3  -6   7        2.09       16.14     18.21 o
  -2  -6   7     3020.62     2995.10    115.60 o
  -1  -6   7      163.62      217.88     20.15 o
   0  -6   7     1012.12     1049.60     45.62 o
   1  -6   7       11.14       10.15     12.84 o
   2  -6   7      805.73      731.14     34.51 o
   3  -6   7      134.23      157.15     21.22 o
   4  -6   7      287.01      289.84     26.88 o
   5  -6   7        2.98        0.00     28.15 o
   6  -6   7       91.17       49.30     31.87 o
  -7  -5   7      101.63       80.28     29.24 o
  -6  -5   7      116.90      128.14     26.38 o
  -5  -5   7      169.73      151.22     24.53 o
  -4  -5   7       38.68       19.14     19.31 o
  -3  -5   7       13.57       12.02     16.81 o
  -2  -5   7       19.70        0.00     14.69 o
  -1  -5   7      529.13      507.97     28.73 o
   0  -5   7        0.17        0.00      8.50 o
   1  -5   7      459.41      493.79     25.01 o
   2  -5   7      210.48      204.03     20.60 o
   3  -5   7       87.51      128.49     19.58 o
   4  -5   7      810.81      768.63     51.98 o
   5  -5   7       33.13        0.00     21.37 o
   6  -5   7       15.01        0.00     22.77 o
   7  -5   7        0.90       24.59     34.81 o
  -8  -4   7       11.37        5.63     47.10 o
  -7  -4   7        3.61       10.75     25.41 o
  -6  -4   7     1706.96     1626.80     70.11 o
  -5  -4   7       67.88       63.87     20.35 o
  -4  -4   7     3355.15     3238.62    124.59 o
  -3  -4   7        1.13        0.00     14.80 o
  -2  -4   7      913.84     1032.67     45.17 o
  -1  -4   7      249.48      234.78     14.52 o
   0  -4   7     4675.48     5059.03    185.51 o
   1  -4   7       34.35       67.95     12.62 o
   2  -4   7     6804.74     6842.34    212.20 o
   3  -4   7        0.48       24.99     16.52 o
   4  -4   7     1913.90     1661.50    106.05 o
   5  -4   7        4.47        0.00     20.65 o
   6  -4   7        1.16        0.00     22.74 o
   7  -4   7        0.03       10.33     28.79 o
  -8  -3   7       23.79        9.97     57.63 o
  -7  -3   7        4.60        0.00     23.37 o
  -6  -3   7      330.24      361.75     28.65 o
  -5  -3   7        0.77        0.00     17.41 o
  -4  -3   7      189.08      212.53     20.56 o
  -3  -3   7     1331.47     1343.75     55.51 o
  -2  -3   7        5.87        8.57     13.77 o
  -1  -3   7      670.96      665.96     25.98 o
   0  -3   7      112.94      111.06     11.49 o
   1  -3   7      368.64      342.12     26.23 o
   2  -3   7      307.83      366.91     37.27 o
   3  -3   7      154.36      156.84     27.51 o
   4  -3   7      237.79      216.28     23.19 o
   5  -3   7      682.85      667.34     35.99 o
   6  -3   7      304.36      332.06     28.89 o
   7  -3   7       97.76       71.11     29.77 o
  -8  -2   7      172.68      161.79     60.95 o
  -7  -2   7       14.57        7.76     47.65 o
  -6  -2   7      677.23      662.28     37.35 o
  -5  -2   7      139.61      151.34     19.20 o
  -4  -2   7      328.41      355.14     23.23 o
  -3  -2   7      182.13      265.24     19.05 o
  -2  -2   7     7835.37     7552.42    234.91 o
  -1  -2   7        7.36       21.45     10.08 o
   0  -2   7     9967.55    10091.70    315.10 o
   1  -2   7     1409.70     1388.93     44.15 o
   2  -2   7        4.31        4.07     14.51 o
   3  -2   7       10.99        0.00     34.71 o
   4  -2   7      829.49      915.47     40.49 o
   5  -2   7       44.01       47.51     20.95 o
   6  -2   7      410.86      447.85     35.99 o
   7  -2   7       18.35       28.76     25.41 o
   8  -2   7       21.24        0.00     27.95 o
  -8  -1   7        4.86        0.00     49.87 o
  -7  -1   7       14.72        0.00     43.22 o
  -6  -1   7       10.33       60.95     39.89 o
  -5  -1   7      234.23      245.40     20.62 o
  -4  -1   7        3.04        1.51     12.51 o
  -3  -1   7     2756.72     2560.70     82.75 o
  -2  -1   7      174.90      195.23     16.50 o
  -1  -1   7    16160.68    15510.17    792.98 o
   0  -1   7       12.81       15.11     18.90 o
   1  -1   7     1152.72     1136.54     49.26 o
   2  -1   7      416.66      397.39     23.80 o
   3  -1   7     5082.22     5025.11    144.04 o
   4  -1   7      103.03       86.96     19.78 o
   5  -1   7      853.05      834.64     38.91 o
   6  -1   7       14.04       15.87     22.55 o
   7  -1   7        0.83        0.00     25.31 o
   8  -1   7       17.09       38.15     28.95 o
  -8   0   7       94.92      111.93     57.63 o
  -7   0   7        2.80        0.00     44.33 o
  -6   0   7       99.82       98.63     41.00 o
  -5   0   7       68.89      101.22     19.46 o
  -4   0   7     2826.78     2846.32    106.12 o
  -3   0   7     1056.80      985.01     40.37 o
  -2   0   7     5425.53     5465.18    299.76 o
  -1   0   7     1207.24     1359.52     80.90 o
   0   0   7      260.66      421.10     33.17 o
   1   0   7     1818.09     1547.46    100.93 o
   2   0   7     2181.57     1711.95     89.67 o
   3   0   7      658.38      601.49     26.95 o
   4   0   7      943.34      873.25     39.87 o
   5   0   7      225.59      235.14     24.68 o
   6   0   7       37.34       38.11     22.78 o
   7   0   7       11.98        2.51     25.49 o
   8   0   7        0.46       12.78     28.62 o
  -8   1   7       14.55        8.87     54.30 o
  -7   1   7      349.67      330.24     60.95 o
  -6   1   7      194.54      111.93     43.22 o
  -5   1   7     3253.66     3090.71    223.85 o
  -4   1   7      281.97      292.21     19.66 o
  -3   1   7     1416.42     1303.68     52.09 o
  -2   1   7        6.51       13.34     10.36 o
  -1   1   7     5020.58     5342.91    277.57 o
   0   1   7       40.68        0.00     22.61 o
   1   1   7    17182.84    14571.07    531.17 o
   2   1   7      104.29      107.35     13.72 o
   3   1   7     3213.33     3032.73    160.50 o
   4   1   7       30.16       15.17     13.92 o
   5   1   7      242.41      295.45     27.38 o
   6   1   7       96.02       90.15     24.97 o
   7   1   7       94.05      131.36     27.77 o
   8   1   7       18.54        0.00     28.21 o
  -8   2   7       20.81       15.51     57.63 o
  -7   2   7       86.21      155.14     55.41 o
  -6   2   7       71.14       58.73     45.44 o
  -5   2   7      288.59      311.55     22.87 o
  -4   2   7       17.68        5.33     11.76 o
  -3   2   7       18.52       21.65     10.99 o
  -2   2   7      143.41      233.27     28.63 o
  -1   2   7      257.10      286.61     21.79 o
   0   2   7      225.11      221.40     20.86 o
   1   2   7     1617.75     1471.78     48.17 o
   2   2   7       73.95       82.59     13.45 o
   3   2   7       29.26       29.19     13.65 o
   4   2   7        2.52        0.00     14.40 o
   5   2   7      458.72      459.91     27.57 o
   6   2   7       42.30       62.85     25.04 o
   7   2   7      355.01      384.25     33.89 o
  -8   3   7       19.77       33.25     65.38 o
  -7   3   7      410.46      401.16     76.46 o
  -6   3   7        0.07        0.00     16.17 o
  -5   3   7        1.72        5.27     14.47 o
  -4   3   7      129.76      152.92     17.45 o
  -3   3   7     8728.31     8945.39    324.93 o
  -2   3   7      315.85      432.87     48.48 o
  -1   3   7    22450.80    21102.81    650.41 o
   0   3   7        3.00        0.00     12.64 o
   1   3   7     2242.00     2168.56    103.93 o
   2   3   7      490.35      534.25     25.72 o
   3   3   7     2020.10     2197.16    111.56 o
   4   3   7       11.47       15.43     15.78 o
   5   3   7     1939.56     1921.51     83.67 o
   6   3   7        7.43        0.00     20.80 o
   7   3   7      362.34      346.78     34.41 o
  -8   4   7        9.10        0.00     62.06 o
  -7   4   7       35.89       72.03     60.95 o
  -6   4   7       45.20       52.99     18.99 o
  -5   4   7      177.53      187.88     21.61 o
  -4   4   7        8.33       28.11     18.71 o
  -3   4   7     1451.59     1468.40     70.28 o
  -2   4   7      388.92      371.91     24.98 o
  -1   4   7      205.60      246.49     28.47 o
   0   4   7       17.24       17.00     11.18 o
   1   4   7      410.44      385.67     19.89 o
   2   4   7       92.19       80.06     14.96 o
   3   4   7      429.01      428.11     24.71 o
   4   4   7       77.32      103.31     18.65 o
   5   4   7      447.56      424.64     40.43 o
   6   4   7        3.09        0.00     21.84 o
   7   4   7       50.95       20.30     29.51 o
  -7   5   7       49.22       51.79     25.67 o
  -6   5   7       11.07       11.54     19.21 o
  -5   5   7     1563.83     1657.57    101.28 o
  -4   5   7       29.06       44.70     27.60 o
  -3   5   7     1576.94     1548.87     66.82 o
  -2   5   7      352.67      339.10     58.77 o
  -1   5   7       84.40      101.66     18.87 o
   0   5   7       11.81       23.98     11.04 o
   1   5   7     4352.73     3924.20    152.00 o
   2   5   7      324.62      331.49     21.40 o
   3   5   7     2361.98     2338.46     75.20 o
   4   5   7       19.62       15.84     18.71 o
   5   5   7        1.11        0.00     20.63 o
   6   5   7        2.70        0.00     22.87 o
  -7   6   7       42.05       60.06     37.40 o
  -6   6   7      325.38      343.12     31.20 o
  -5   6   7      247.40      230.65     25.94 o
  -4   6   7      627.39      574.37     36.77 o
  -3   6   7        0.01        0.00     32.87 o
  -2   6   7       11.73        1.35     16.35 o
  -1   6   7       38.27       39.16     17.41 o
   0   6   7     1691.15     1698.03     90.38 o
   1   6   7      295.79      270.58     35.00 o
   2   6   7     2227.73     2158.89     76.92 o
   3   6   7      157.52      138.74     20.37 o
   4   6   7      252.41      293.57     25.58 o
   5   6   7      121.04       92.43     23.94 o
   6   6   7      134.47      109.20     32.09 o
  -6   7   7       23.57       10.10     23.34 o
  -5   7   7      177.39      200.46     73.69 o
  -4   7   7        1.45        0.00     21.11 o
  -3   7   7      403.51      418.16     65.21 o
  -2   7   7       91.97      107.58     21.59 o
  -1   7   7     3130.20     2940.68    116.14 o
   0   7   7        8.89       31.01     26.00 o
   1   7   7      672.98      674.77     44.14 o
   2   7   7        9.61        4.52     16.28 o
   3   7   7       79.99       60.71     19.98 o
   4   7   7       70.76       38.71     21.11 o
   5   7   7       36.66       26.46     23.87 o
  -6   8   7       29.14        8.80     28.08 o
  -5   8   7       41.37       17.07     49.26 o
  -4   8   7      144.43      117.42     53.56 o
  -3   8   7       53.14       52.70     36.71 o
  -2   8   7     1929.12     2024.28     86.36 o
  -1   8   7        1.88        8.60     20.75 o
   0   8   7      469.34      567.02     49.79 o
   1   8   7        1.39        0.00     25.89 o
   2   8   7      112.24       79.87     31.29 o
   3   8   7      173.75      142.77     23.42 o
   4   8   7      695.06      625.07     36.11 o
   5   8   7       24.82       15.05     30.88 o
  -5   9   7      138.03       84.76     41.60 o
  -4   9   7        0.64        0.00     35.52 o
  -3   9   7       15.80        0.00     24.34 o
  -2   9   7       27.79        2.90     23.34 o
  -1   9   7       96.05      106.24     37.32 o
   0   9   7        1.40       16.06     32.18 o
   1   9   7      219.02      174.41     34.14 o
   2   9   7       14.77        0.00     31.07 o
   3   9   7       12.83        5.25     27.52 o
   4   9   7       55.45       79.82     29.35 o
  -3  10   7        0.65       10.79     27.75 o
  -2  10   7       33.50       60.96     28.36 o
  -1  10   7       97.70       91.16     29.43 o
   0  10   7      368.93      406.32     50.42 o
   1  10   7       27.88        7.83     34.34 o
   2  10   7      420.15      510.52     49.97 o
  -3 -10   8        7.13       14.46     37.07 o
  -2 -10   8      495.59      461.38     48.97 o
  -1 -10   8        0.22       20.10     36.73 o
   0 -10   8        0.34        0.00     41.00 o
   1 -10   8       16.42        0.00     44.64 o
   2 -10   8       13.33        0.00     48.15 o
   3 -10   8        1.11       41.00     53.19 o
  -4  -9   8        0.91        0.00     29.31 o
  -3  -9   8      181.65      176.74     37.17 o
  -2  -9   8        5.70       12.90     32.51 o
  -1  -9   8      699.22      671.08     52.85 o
   0  -9   8       22.10       20.18     33.76 o
   1  -9   8       58.57       51.22     41.13 o
   2  -9   8        2.05        0.00     29.68 o
   3  -9   8      180.41      184.84     32.00 o
   4  -9   8      109.04      109.52     34.55 o
  -5  -8   8       10.90       12.66     29.71 o
  -4  -8   8      412.40      431.63     36.18 o
  -3  -8   8       83.36       92.46     25.72 o
  -2  -8   8        0.95        0.00     28.59 o
  -1  -8   8        0.66       19.54     38.23 o
   0  -8   8      399.18      465.98     43.44 o
   1  -8   8      168.55      180.25     40.75 o
   2  -8   8      937.44      839.33     42.55 o
   3  -8   8       21.86       37.51     23.47 o
   4  -8   8       95.44       74.04     28.71 o
   5  -8   8        8.56       68.00     49.31 o
  -6  -7   8        5.51        0.00     29.84 o
  -5  -7   8      148.68      107.58     28.42 o
  -4  -7   8      101.77      108.61     25.72 o
  -3  -7   8      392.47      405.71     31.12 o
  -2  -7   8      185.56      203.80     24.00 o
  -1  -7   8        1.28        0.00     25.39 o
   0  -7   8        0.19        0.00     25.72 o
   1  -7   8      383.19      376.86     80.90 o
   2  -7   8      268.37      282.45     30.19 o
   3  -7   8      416.92      486.77     32.02 o
   4  -7   8      188.75      215.36     29.91 o
   5  -7   8       49.33        0.00     27.59 o
   6  -7   8        6.90        0.00     48.76 o
  -7  -6   8        1.50        0.48     35.64 o
  -6  -6   8       25.31       12.15     27.71 o
  -5  -6   8       70.24       75.14     25.48 o
  -4  -6   8      157.85      124.47     24.19 o
  -3  -6   8       18.88       19.89     19.13 o
  -2  -6   8     3019.39     2909.91    112.85 o
  -1  -6   8       37.15       57.79     23.89 o
   0  -6   8     3367.77     3583.85    233.83 o
   1  -6   8       88.83       89.01     32.51 o
   2  -6   8      780.77      737.88     78.14 o
   3  -6   8       10.00       11.12     19.13 o
   4  -6   8      724.00      788.93     50.09 o
   5  -6   8       25.68        0.00     40.31 o
   6  -6   8      180.88      163.75     38.30 o
  -7  -5   8        7.78        0.00     27.37 o
  -6  -5   8       64.01       68.71     26.04 o
  -5  -5   8      162.62      152.88     24.80 o
  -4  -5   8      585.19      621.87     37.16 o
  -3  -5   8      266.94      305.41     24.50 o
  -2  -5   8        1.71        8.42     16.15 o
  -1  -5   8       42.95       25.66     15.31 o
   0  -5   8        0.06        0.00     12.31 o
   1  -5   8      914.86      853.14     35.76 o
   2  -5   8     1138.94     1026.74     42.92 o
   3  -5   8      680.11      731.23     72.30 o
   4  -5   8      345.74      355.23     29.19 o
   5  -5   8       88.35        0.00     29.59 o
   6  -5   8       37.78       49.47     26.39 o
   7  -5   8        0.48        0.00     54.30 o
  -7  -4   8       86.71       65.08     26.84 o
  -6  -4   8       49.73       57.87     23.75 o
  -5  -4   8       48.80       55.82     21.03 o
  -4  -4   8     5839.31     5581.94    208.36 o
  -3  -4   8      247.11      259.04     21.94 o
  -2  -4   8     3980.42     3859.88    145.53 o
  -1  -4   8      211.47      245.48     16.80 o
   0  -4   8       69.77       52.89     11.59 o
   1  -4   8       86.05      108.83     15.67 o
   2  -4   8     7418.95     8391.38    365.65 o
   3  -4   8       67.14      119.34     20.79 o
   4  -4   8     2124.40     1944.42    112.13 o
   5  -4   8        4.63        0.00     22.47 o
   6  -4   8      101.93       51.50     25.92 o
   7  -4   8        0.10        0.00     27.11 o
  -8  -3   8       11.27        0.00     58.73 o
  -7  -3   8       38.28       32.48     28.13 o
  -6  -3   8       96.33      106.64     22.72 o
  -5  -3   8      175.55      180.49     22.39 o
  -4  -3   8       83.18      104.71     18.79 o
  -3  -3   8      623.93      673.91     34.69 o
  -2  -3   8      211.66      210.38     18.33 o
  -1  -3   8     1617.23     1690.64     57.14 o
   0  -3   8      162.30      174.26     14.78 o
   1  -3   8     3525.30     3169.18    182.37 o
   2  -3   8      109.47      139.59     21.75 o
   3  -3   8      206.03      200.17     22.59 o
   4  -3   8        3.21        0.00     29.11 o
   5  -3   8       16.94        1.58     23.11 o
   6  -3   8      112.68      105.39     26.83 o
   7  -3   8       79.50      102.22     29.46 o
  -8  -2   8       53.68       64.27     58.73 o
  -7  -2   8        5.10       41.00     47.65 o
  -6  -2   8     1097.28     1073.71     50.30 o
  -5  -2   8       15.96       12.24     16.92 o
  -4  -2   8     1528.58     1477.84     61.81 o
  -3  -2   8       93.39      111.57     15.89 o
  -2  -2   8     2376.06     2416.90     92.74 o
  -1  -2   8     1010.94     1229.28     63.83 o
   0  -2   8    13060.40    12602.13    462.81 o
   1  -2   8      410.93      513.28     27.24 o
   2  -2   8     2877.52     3033.79    179.95 o
   3  -2   8       45.98        0.00     41.75 o
   4  -2   8       12.14        9.61     20.47 o
   5  -2   8       53.72       55.15     23.46 o
   6  -2   8       61.73       91.81     26.42 o
   7  -2   8       62.22       59.67     29.30 o
  -8  -1   8       96.56       62.06     56.52 o
  -7  -1   8      206.22       95.30     50.98 o
  -6  -1   8       49.67       27.70     41.00 o
  -5  -1   8       38.95       58.45     16.89 o
  -4  -1   8       15.10       18.94     14.18 o
  -3  -1   8     4342.16     4569.35    168.99 o
  -2  -1   8       42.39       65.61     12.70 o
  -1  -1   8     7743.74     7105.64    224.27 o
   0  -1   8       12.80       17.07     24.19 o
   1  -1   8     2560.17     1834.99    130.56 o
   2  -1   8      871.59      692.64     49.43 o
   3  -1   8      423.44      341.27     40.79 o
   4  -1   8      956.22      881.69     42.24 o
   5  -1   8     1344.12     1433.30     61.78 o
   6  -1   8       19.38       16.76     25.01 o
   7  -1   8      131.19       95.12     30.13 o
  -8   0   8       25.71       11.08     54.30 o
  -7   0   8       77.95      105.28     50.98 o
  -6   0   8        0.69        6.65     41.00 o
  -5   0   8       84.37       62.06     35.46 o
  -4   0   8      908.16      929.88     41.48 o
  -3   0   8       38.99       64.31     13.72 o
  -2   0   8     3404.80     2834.90    108.00 o
  -1   0   8     1182.15     1064.15     60.42 o
   0   0   8      511.64      834.01     34.31 o
   1   0   8     1261.85     1255.37    103.37 o
   2   0   8       11.45        0.00     22.17 o
   3   0   8      902.98      786.15     40.94 o
   4   0   8      402.32      401.05     32.63 o
   5   0   8      542.32      541.86     34.86 o
   6   0   8       74.72       57.04     26.57 o
   7   0   8        0.52        0.00     28.88 o
  -8   1   8        0.18        0.00     56.52 o
  -7   1   8       79.83       70.92     49.87 o
  -6   1   8       50.59       44.33     43.22 o
  -5   1   8     3055.81     2918.94    213.88 o
  -4   1   8      163.17      157.00     15.75 o
  -3   1   8     8334.15     8129.29    294.19 o
  -2   1   8       80.63       48.74     18.81 o
  -1   1   8      210.61      231.88     20.89 o
   0   1   8       75.40       61.97     29.30 o
   1   1   8     9381.13     6972.53    315.24 o
   2   1   8       80.70       78.55     17.27 o
   3   1   8     6229.71     5918.60    220.25 o
   4   1   8        1.56        1.94     15.64 o
   5   1   8      402.97      402.40     32.38 o
   6   1   8       66.36       54.72     27.51 o
   7   1   8      170.87      216.31     32.21 o
  -8   2   8       10.75        0.00     56.52 o
  -7   2   8       60.79       57.63     53.19 o
  -6   2   8        2.93        0.00     43.22 o
  -5   2   8      298.47      312.83     29.37 o
  -4   2   8       26.59       21.99     12.84 o
  -3   2   8      146.91      141.17     30.66 o
  -2   2   8      115.27      137.64     17.82 o
  -1   2   8      332.26      328.38     35.35 o
   0   2   8       14.24       16.71     13.86 o
   1   2   8      322.45      294.94     19.69 o
   2   2   8      161.29      173.62     25.23 o
   3   2   8      298.65      317.53     22.12 o
   4   2   8       91.33       63.95     32.72 o
   5   2   8      236.84      212.52     29.31 o
   6   2   8        3.11        0.00     27.31 o
   7   2   8       66.89       37.30     30.37 o
  -8   3   8       49.86       16.62     66.49 o
  -7   3   8      689.58      557.41     85.33 o
  -6   3   8        0.48        0.00     49.87 o
  -5   3   8     1113.77     1039.90     50.57 o
  -4   3   8       37.58       31.75     22.89 o
  -3   3   8      528.66      613.71     33.14 o
  -2   3   8      206.44      237.73     23.65 o
  -1   3   8    15972.80    15551.50    692.72 o
   0   3   8       28.65       24.43     14.70 o
   1   3   8    10283.88     9078.48    282.78 o
   2   3   8      302.14      344.47     21.73 o
   3   3   8       58.04       69.60     19.08 o
   4   3   8      307.02      351.34     25.25 o
   5   3   8     1475.35     1474.49     99.15 o
   6   3   8        1.38        0.00     28.14 o
   7   3   8      147.66      122.87     33.31 o
  -8   4   8        3.45       15.51     64.27 o
  -7   4   8      115.51      140.74     65.38 o
  -6   4   8       72.10       49.14     20.01 o
  -5   4   8        4.76        0.00     16.72 o
  -4   4   8       21.59       13.98     15.98 o
  -3   4   8        2.75       21.27     14.62 o
  -2   4   8      811.53      812.33     49.90 o
  -1   4   8       78.69       62.89     26.04 o
   0   4   8     4521.72     4415.43    126.23 o
   1   4   8      128.84       92.23     15.92 o
   2   4   8       15.98       14.99     15.17 o
   3   4   8      262.73      281.02     22.76 o
   4   4   8      175.34      199.35     22.75 o
   5   4   8       10.32        2.50     21.30 o
   6   4   8        5.57        0.00     32.19 o
   7   4   8        8.19        0.00     38.22 o
  -7   5   8       38.33       44.42     32.69 o
  -6   5   8       96.98      111.01     22.79 o
  -5   5   8      418.87      484.32     36.58 o
  -4   5   8       33.75       33.77     27.03 o
  -3   5   8     4755.39     4884.43    189.53 o
  -2   5   8       78.74       92.45     18.09 o
  -1   5   8      942.43      875.41     48.93 o
   0   5   8        1.22        0.00     14.08 o
   1   5   8     1306.65     1140.50     57.04 o
   2   5   8      118.40       86.66     17.59 o
   3   5   8     1477.67     1535.49     54.80 o
   4   5   8      186.04      206.91     24.02 o
   5   5   8       69.47       37.34     23.20 o
   6   5   8       23.26        8.43     25.01 o
  -7   6   8       15.42       15.17     31.52 o
  -6   6   8       55.55       75.16     26.07 o
  -5   6   8       46.57       61.25     21.86 o
  -4   6   8     2012.20     2104.50     88.55 o
  -3   6   8      176.28      166.28     25.35 o
  -2   6   8     1197.13     1056.07    112.05 o
  -1   6   8       56.76       55.15     24.87 o
   0   6   8     1178.51     1173.25     58.17 o
   1   6   8        1.29        2.39     14.50 o
   2   6   8     2012.06     1977.04     72.69 o
   3   6   8        8.61       11.57     19.44 o
   4   6   8      203.23      282.14     26.94 o
   5   6   8        0.10       24.43     27.27 o
   6   6   8        0.14        0.00     30.46 o
  -6   7   8       44.19       47.42     42.00 o
  -5   7   8       92.48      126.58     25.82 o
  -4   7   8       56.73       31.03     23.04 o
  -3   7   8        1.32        0.00     43.53 o
  -2   7   8        2.77        0.00     20.19 o
  -1   7   8      987.67      869.52     46.58 o
   0   7   8       41.93       41.53     25.11 o
   1   7   8      939.00      789.50     49.23 o
   2   7   8      100.82      101.86     21.49 o
   3   7   8       13.23        0.00     20.48 o
   4   7   8       33.43       30.78     23.28 o
   5   7   8       93.23       94.23     31.58 o
  -5   8   8        7.66        0.00     56.36 o
  -4   8   8       67.35        8.84     71.31 o
  -3   8   8      256.82      227.36     51.41 o
  -2   8   8     1122.31     1130.51     69.18 o
  -1   8   8        6.88        0.00     21.72 o
   0   8   8     1755.24     1946.26     87.46 o
   1   8   8        9.64        0.00     28.20 o
   2   8   8       28.50       57.46     31.62 o
   3   8   8        4.90        5.91     22.42 o
   4   8   8      102.02       82.62     25.79 o
  -4   9   8        8.35        9.67     47.09 o
  -3   9   8       66.74       33.31     30.28 o
  -2   9   8        9.72        0.00     23.86 o
  -1   9   8       17.82        7.33     24.65 o
   0   9   8        1.48        0.00     29.83 o
   1   9   8      203.68      181.27     36.34 o
   2   9   8        6.58        1.19     34.50 o
   3   9   8       49.40       16.01     38.07 o
  -3  10   8        4.28        7.20     48.21 o
  -2  10   8      297.83      339.51     37.62 o
  -1  10   8        1.69       13.09     28.00 o
   0  10   8       10.71        0.00     33.18 o
   1  10   8       12.24       37.22     37.12 o
  -2 -10   9       75.17       70.92     41.09 o
  -1 -10   9        0.06       64.24     40.30 o
   0 -10   9      391.40      448.81     77.57 o
   1 -10   9        0.02       41.82     50.98 o
   2 -10   9        3.05       31.16     47.63 o
  -4  -9   9      202.10      129.29     39.94 o
  -3  -9   9       74.34       72.31     36.43 o
  -2  -9   9        7.24       13.54     35.16 o
  -1  -9   9      387.76      378.13     43.80 o
   0  -9   9        6.96       44.33     55.41 o
   1  -9   9      320.54      297.72     50.92 o
   2  -9   9        4.59        0.00     43.55 o
   3  -9   9        0.23        0.00     25.16 o
  -5  -8   9        0.36        0.00     29.69 o
  -4  -8   9      324.26      376.27     35.82 o
  -3  -8   9       17.91       25.70     32.10 o
  -2  -8   9      558.79      561.50     47.00 o
  -1  -8   9      177.99      232.86     37.21 o
   0  -8   9        9.22        2.22     48.76 o
   1  -8   9        1.95       22.16     39.96 o
   2  -8   9      706.99      646.73     59.02 o
   3  -8   9       14.20       29.92     26.39 o
   4  -8   9      162.70      202.18     53.58 o
  -6  -7   9      131.37       96.51     31.44 o
  -5  -7   9        7.94        0.00     27.48 o
  -4  -7   9       40.07       26.31     25.23 o
  -3  -7   9      433.96      475.85     33.90 o
  -2  -7   9       90.97      100.49     29.75 o
  -1  -7   9      373.03      403.13     39.16 o
   0  -7   9        0.10        0.00     43.22 o
   1  -7   9        0.82        0.00     35.24 o
   2  -7   9       41.20       16.64     27.69 o
   3  -7   9       34.07       44.68     22.64 o
   4  -7   9       70.67       91.61     46.55 o
   5  -7   9      114.64      103.02     29.29 o
  -6  -6   9      282.40      236.76     32.83 o
  -5  -6   9        0.99        0.00     24.62 o
  -4  -6   9       18.18        2.94     22.51 o
  -3  -6   9       82.94       91.69     21.68 o
  -2  -6   9        3.86        0.00     18.79 o
  -1  -6   9       25.51       49.23     25.82 o
   0  -6   9     4597.19     4929.39    224.11 o
   1  -6   9        5.98        0.00      6.24 o
   2  -6   9      282.21      320.27     28.41 o
   3  -6   9      116.73      127.24     23.48 o
   4  -6   9        1.86       26.87     30.07 o
   5  -6   9       28.28        0.00     26.07 o
   6  -6   9      119.88       98.79     35.05 o
  -7  -5   9       51.30       43.72     29.07 o
  -6  -5   9      136.50      130.45     27.48 o
  -5  -5   9       20.96        0.00     22.33 o
  -4  -5   9      118.37      120.83     22.79 o
  -3  -5   9      492.96      555.29     44.38 o
  -2  -5   9      913.15      860.92     42.64 o
  -1  -5   9     1326.43     1225.39     66.21 o
   0  -5   9        5.43        4.44     19.59 o
   1  -5   9       56.39       32.17     13.12 o
   2  -5   9      462.86      470.34     29.05 o
   3  -5   9      257.04      280.18     35.99 o
   4  -5   9       52.08       62.81     26.55 o
   5  -5   9       60.47        8.59     42.55 o
   6  -5   9       69.38        3.89     28.14 o
  -7  -4   9        2.23        0.00     29.70 o
  -6  -4   9      314.19      245.64     28.64 o
  -5  -4   9       92.93      113.83     23.10 o
  -4  -4   9      460.36      485.22     32.43 o
  -3  -4   9       12.76       57.42     18.74 o
  -2  -4   9    10772.35    10952.33    401.50 o
  -1  -4   9      276.50      330.69     24.49 o
   0  -4   9     1221.02     1312.18     47.67 o
   1  -4   9       20.79        9.31     15.55 o
   2  -4   9       17.63       54.88     41.59 o
   3  -4   9       97.79      167.71     27.83 o
   4  -4   9      872.30      975.38     47.49 o
   5  -4   9       35.98        0.00     51.98 o
   6  -4   9      189.21      127.73     30.24 o
   7  -4   9        0.16        8.96     36.39 o
  -7  -3   9       81.64       63.17     54.30 o
  -6  -3   9       36.75       35.66     22.26 o
  -5  -3   9     1052.58     1057.61     49.87 o
  -4  -3   9      296.30      390.32     27.16 o
  -3  -3   9      631.39      575.83     32.79 o
  -2  -3   9        7.35       14.42     14.43 o
  -1  -3   9        9.93        4.82     12.85 o
   0  -3   9       89.92      101.58     13.02 o
   1  -3   9     2131.10     1843.04     64.63 o
   2  -3   9      652.26      654.22     75.50 o
   3  -3   9     1864.63     2128.45    135.00 o
   4  -3   9      264.53      223.16     51.34 o
   5  -3   9       58.61       34.64     26.31 o
   6  -3   9        9.36        1.77     28.05 o
   7  -3   9       23.38        0.00     30.55 o
  -8  -2   9        0.23        0.00     56.52 o
  -7  -2   9       44.65       28.81     50.98 o
  -6  -2   9      366.81      398.94     59.84 o
  -5  -2   9        1.50        3.68     18.00 o
  -4  -2   9     1746.05     1849.54     74.77 o
  -3  -2   9       58.11       69.55     16.74 o
  -2  -2   9      121.20      129.94     21.61 o
  -1  -2   9     1604.09     1718.88     69.89 o
   0  -2   9     2154.95     1763.78     80.82 o
   1  -2   9     1240.22     1484.68     97.88 o
   2  -2   9     4727.13     5392.99    430.11 o
   3  -2   9       22.05        0.00     21.94 o
   4  -2   9      263.01      154.49     34.39 o
   5  -2   9       29.50       16.23     25.85 o
   6  -2   9       12.36        0.00     28.29 o
   7  -2   9       38.66       53.85     32.16 o
  -8  -1   9       17.63       27.70     58.73 o
  -7  -1   9      321.05      248.23     58.73 o
  -6  -1   9      129.74      150.71     48.76 o
  -5  -1   9      935.42      842.64     52.16 o
  -4  -1   9      104.93      123.84     18.56 o
  -3  -1   9        3.09       20.20     14.60 o
  -2  -1   9      311.53      361.18     23.66 o
  -1  -1   9     5288.13     4573.17    221.53 o
   0  -1   9       55.68       52.72     19.66 o
   1  -1   9     4583.89     5090.81    369.64 o
   2  -1   9       16.56        0.00     20.53 o
   3  -1   9      249.69      156.61     48.95 o
   4  -1   9      399.90      361.14     31.99 o
   5  -1   9      449.78      423.90     34.48 o
   6  -1   9      112.83      102.15     29.72 o
   7  -1   9      124.07      156.56     34.73 o
  -8   0   9       17.51        4.43     57.63 o
  -7   0   9      118.37      139.63     54.30 o
  -6   0   9      252.48      226.07     52.08 o
  -5   0   9       78.89       91.98     41.00 o
  -4   0   9        0.21        1.43     18.62 o
  -3   0   9      165.50      200.11     19.85 o
  -2   0   9      309.01      330.32     24.84 o
  -1   0   9     1130.45     1215.80     69.08 o
   0   0   9      775.63     1079.78     40.82 o
   1   0   9      223.77      248.65     20.62 o
   2   0   9        3.66        0.00     21.97 o
   3   0   9        4.40        0.00     22.47 o
   4   0   9      114.24       33.25     25.44 o
   5   0   9      254.66      286.19     38.39 o
   6   0   9       11.72        9.01     29.05 o
   7   0   9      104.40      110.00     34.04 o
  -8   1   9        2.12        0.00     59.84 o
  -7   1   9      145.15      111.93     55.41 o
  -6   1   9        0.97       38.79     46.54 o
  -5   1   9     1118.01     1042.80     96.41 o
  -4   1   9       57.96       62.26     19.24 o
  -3   1   9     9672.05     8961.97    328.08 o
  -2   1   9       67.87       60.96     24.82 o
  -1   1   9     6213.46     5056.28    182.77 o
   0   1   9       93.30       99.91     17.33 o
   1   1   9      763.86      741.65    191.71 o
   2   1   9      116.02      118.91     46.80 o
   3   1   9     5971.50     5597.24    164.24 o
   4   1   9        0.28        0.00     24.34 o
   5   1   9      405.85      414.76     36.11 o
   6   1   9        5.67        0.00     29.98 o
   7   1   9        4.60        1.46     32.54 o
  -8   2   9        2.84        0.00     59.84 o
  -7   2   9       38.93       63.17     56.52 o
  -6   2   9       21.49       26.60     48.76 o
  -5   2   9      197.68      137.41     52.08 o
  -4   2   9      234.98      234.92     24.03 o
  -3   2   9      135.93      118.12     16.37 o
  -2   2   9      208.64      189.38     20.19 o
  -1   2   9        0.06       12.51     19.93 o
   0   2   9       12.53        0.00     14.64 o
   1   2   9      401.01      380.56     44.82 o
   2   2   9      629.35      699.41     77.14 o
   3   2   9      610.70      602.26     31.89 o
   4   2   9      609.27      647.47     34.50 o
   5   2   9      306.64      234.31     55.98 o
   6   2   9       21.40        0.00     30.64 o
   7   2   9       34.82       15.11     33.75 o
  -8   3   9        1.19       45.44     70.92 o
  -7   3   9      963.57      887.65    109.71 o
  -6   3   9      112.05      108.60     58.73 o
  -5   3   9     3255.86     3351.74    249.56 o
  -4   3   9       55.96       61.95     16.57 o
  -3   3   9      566.29      560.68     32.31 o
  -2   3   9      210.96      266.37     29.06 o
  -1   3   9     3830.56     3493.88    128.14 o
   0   3   9        7.62        0.00     12.95 o
   1   3   9     9152.55     8124.66    284.64 o
   2   3   9        2.38        0.00     16.22 o
   3   3   9     1521.13     1646.17     57.76 o
   4   3   9        5.09       11.09     19.80 o
   5   3   9       22.83        0.00     29.45 o
   6   3   9        2.15        0.00     31.34 o
   7   3   9       25.35        0.00     41.64 o
  -7   4   9       18.34       58.73     60.95 o
  -6   4   9       10.26       18.84     55.41 o
  -5   4   9      404.33      382.24     29.20 o
  -4   4   9       30.39       61.76     18.43 o
  -3   4   9        0.17        0.00     15.61 o
  -2   4   9      583.55      599.09     66.77 o
  -1   4   9       50.54       53.38     19.59 o
   0   4   9     1594.96     1482.48     63.92 o
   1   4   9       80.08       48.67     16.10 o
   2   4   9     1262.03     1233.24     46.05 o
   3   4   9        1.43        0.00     19.01 o
   4   4   9      200.31      223.78     25.23 o
   5   4   9      540.59      535.18     34.83 o
   6   4   9      201.80      126.91     35.44 o
  -7   5   9       19.13       79.79     68.71 o
  -6   5   9       35.84       42.36     25.92 o
  -5   5   9       78.95       56.35     21.12 o
  -4   5   9        0.62       13.82     30.18 o
  -3   5   9     1977.40     2257.95    210.14 o
  -2   5   9       49.71       37.34     17.84 o
  -1   5   9     2506.39     2139.32     89.96 o
   0   5   9       30.74       41.07     23.23 o
   1   5   9        0.25        0.00      6.62 o
   2   5   9       96.09       64.75     19.10 o
   3   5   9      420.64      459.12     35.94 o
   4   5   9      136.09      107.36     23.81 o
   5   5   9      138.04      128.38     26.91 o
   6   5   9       56.91       51.48     28.08 o
  -6   6   9       66.30       98.97     25.29 o
  -5   6   9      162.42      169.64     26.18 o
  -4   6   9      603.17      731.82     92.57 o
  -3   6   9        1.31        1.49     19.38 o
  -2   6   9     2742.59     2668.12    142.44 o
  -1   6   9       51.06        3.73     72.59 o
   0   6   9      676.85      685.00     55.34 o
   1   6   9       39.65       19.54     25.43 o
   2   6   9      869.83      840.82     38.02 o
   3   6   9      100.41      107.93     23.24 o
   4   6   9      768.91      905.40     66.49 o
   5   6   9        1.21       12.49     25.76 o
  -6   7   9       17.43       30.00     29.79 o
  -5   7   9       92.35      112.72     35.71 o
  -4   7   9      256.63      220.37     28.66 o
  -3   7   9       27.33        3.45     21.93 o
  -2   7   9        6.52        0.00     34.54 o
  -1   7   9       15.24        0.00     28.54 o
   0   7   9       20.37        5.09     25.63 o
   1   7   9       84.72       71.26     28.84 o
   2   7   9      468.98      418.12     34.40 o
   3   7   9       30.95       24.85     22.94 o
   4   7   9       81.06       75.56     26.25 o
   5   7   9       19.22       31.06     28.04 o
  -5   8   9        9.70       33.82     34.35 o
  -4   8   9      424.15      416.34     57.28 o
  -3   8   9        0.85        0.00     46.11 o
  -2   8   9      436.27      410.99     56.38 o
  -1   8   9       48.24       22.56     33.91 o
   0   8   9     2054.83     1963.70     99.78 o
   1   8   9       51.53       71.04     31.99 o
   2   8   9      874.17      984.58     79.88 o
   3   8   9        2.90       12.97     28.78 o
   4   8   9       21.74        6.40     26.17 o
  -4   9   9        5.28        0.00    136.31 o
  -3   9   9      109.21       66.81     37.54 o
  -2   9   9        0.76        0.00     34.90 o
  -1   9   9        2.15        0.00     35.89 o
   0   9   9        4.49        0.00     31.37 o
   1   9   9      154.72      114.30     37.39 o
   2   9   9        1.33        0.00     47.72 o
  -1  10   9       11.17       25.49     48.76 o
   0  10   9       73.57      148.50     54.30 o
  -1 -10  10        9.39        0.00     41.51 o
   0 -10  10      119.49      108.60     49.37 o
   1 -10  10        0.53        0.00     48.15 o
  -3  -9  10       31.92       27.41     38.37 o
  -2  -9  10       50.07       32.06     38.30 o
  -1  -9  10       21.71        0.78     37.17 o
   0  -9  10        1.05        0.00     41.13 o
   1  -9  10      176.93      173.44     49.72 o
   2  -9  10       16.31        0.00     44.64 o
   3  -9  10      243.17      297.85     44.77 o
  -5  -8  10        1.10        0.00     37.21 o
  -4  -8  10       87.43       70.92     36.38 o
  -3  -8  10        1.25        0.00     32.46 o
  -2  -8  10      999.92      992.71     65.77 o
  -1  -8  10        4.35        1.49     34.37 o
   0  -8  10      219.41      213.03     55.96 o
   1  -8  10       38.69       40.67     42.23 o
   2  -8  10       14.91       17.73     59.84 o
   3  -8  10       34.27       48.55     26.55 o
   4  -8  10      332.53      452.54     72.14 o
  -5  -7  10       19.18       27.76     28.49 o
  -4  -7  10      284.95      252.99     31.08 o
  -3  -7  10        0.33        0.00     29.98 o
  -2  -7  10       64.30       66.10     32.01 o
  -1  -7  10      631.25      617.10     49.35 o
   0  -7  10        1.67        0.00     34.48 o
   1  -7  10      576.45      496.59     67.04 o
   2  -7  10      201.45      202.44     28.33 o
   3  -7  10        2.44        0.00     23.69 o
   4  -7  10        7.70       34.96     27.46 o
   5  -7  10       17.55       11.51     43.83 o
  -6  -6  10      196.20      192.07     32.52 o
  -5  -6  10        8.71        2.19     26.34 o
  -4  -6  10     1205.57     1083.17     54.12 o
  -3  -6  10        1.55        0.00     21.58 o
  -2  -6  10       19.78       17.84     27.74 o
  -1  -6  10        1.85        0.00     26.17 o
   0  -6  10       37.06       62.66     33.30 o
   1  -6  10       73.76       46.75     19.67 o
   2  -6  10     2508.55     2369.02     83.67 o
   3  -6  10        2.58       12.75     22.95 o
   4  -6  10      184.39      233.07     41.85 o
   5  -6  10       15.06       22.08     29.55 o
  -7  -5  10        2.00        0.00     32.97 o
  -6  -5  10       26.73       33.91     27.36 o
  -5  -5  10       45.42       38.63     24.79 o
  -4  -5  10      181.42      194.37     26.28 o
  -3  -5  10       84.14       87.39     21.63 o
  -2  -5  10      596.64      541.54     33.67 o
  -1  -5  10     1602.96     1619.05    119.68 o
   0  -5  10       73.21       91.00     32.46 o
   1  -5  10     1791.57     1204.81     75.23 o
   2  -5  10       87.68       85.96     21.55 o
   3  -5  10       27.03       28.94     22.86 o
   4  -5  10       12.26        1.55     34.55 o
   5  -5  10      197.46      161.60     31.86 o
   6  -5  10       34.57        6.44     31.54 o
  -7  -4  10        2.33        0.00     26.31 o
  -6  -4  10      396.74      426.44     43.31 o
  -5  -4  10      146.13      141.27     24.84 o
  -4  -4  10      176.45      139.43     23.60 o
  -3  -4  10      482.90      508.91     33.04 o
  -2  -4  10     1483.61     1404.26     60.53 o
  -1  -4  10       30.76       57.93     21.73 o
   0  -4  10    14535.55    14452.20    507.35 o
   1  -4  10      203.94      207.27     26.39 o
   2  -4  10      629.66      695.92     40.95 o
   3  -4  10       30.96       86.51     27.51 o
   4  -4  10      167.80      176.75     29.69 o
   5  -4  10       69.26       14.75     37.75 o
   6  -4  10      123.64       46.80     32.23 o
  -7  -3  10       15.85        0.00     52.08 o
  -6  -3  10       16.82       14.05     23.01 o
  -5  -3  10      163.90      182.57     24.24 o
  -4  -3  10       84.65      116.39     21.85 o
  -3  -3  10     2821.85     3020.02    117.01 o
  -2  -3  10       42.75      108.44     19.55 o
  -1  -3  10     1395.21     1298.03     57.79 o
   0  -3  10        3.15        0.00     14.78 o
   1  -3  10      469.60      477.38     28.51 o
   2  -3  10      590.20      630.73     91.17 o
   3  -3  10     1370.54     1469.65    172.70 o
   4  -3  10      162.25      139.98     29.40 o
   5  -3  10      249.88      216.29     48.63 o
   6  -3  10       34.84        0.00     31.24 o
  -7  -2  10        7.66       32.14     54.30 o
  -6  -2  10        2.04        0.00     44.33 o
  -5  -2  10       64.32       95.01     21.63 o
  -4  -2  10     1291.60     1349.74     58.67 o
  -3  -2  10       70.92       93.33     18.84 o
  -2  -2  10     3671.48     4005.86    188.70 o
  -1  -2  10       85.14       86.31     19.36 o
   0  -2  10        0.28        0.00      9.95 o
   1  -2  10       24.52        8.94     34.87 o
   2  -2  10      451.36      324.19     38.40 o
   3  -2  10      800.91      809.41     62.54 o
   4  -2  10      572.86      478.47     83.65 o
   5  -2  10       46.00       10.72     29.06 o
   6  -2  10       57.77       28.37     32.55 o
   7  -2  10       31.42       34.14     41.91 o
  -7  -1  10      305.75      267.07     60.95 o
  -6  -1  10       16.03       28.81     44.33 o
  -5  -1  10     2330.82     2123.27    161.79 o
  -4  -1  10      125.43      132.90     19.94 o
  -3  -1  10     1611.64     1669.23     68.18 o
  -2  -1  10       29.95       21.47     14.77 o
  -1  -1  10     2539.46     1926.16     79.97 o
   0  -1  10       83.32      133.71     18.55 o
   1  -1  10     8690.15     9582.93    353.28 o
   2  -1  10      208.33      154.04     87.65 o
   3  -1  10      936.57      575.70     38.76 o
   4  -1  10        4.93        0.00     26.30 o
   5  -1  10        1.39        0.00     27.76 o
   6  -1  10      334.61      322.33     37.47 o
   7  -1  10       90.48      133.81     38.31 o
  -7   0  10       54.57       84.22     54.30 o
  -6   0  10      104.60      124.12     49.87 o
  -5   0  10      268.20      279.26     54.30 o
  -4   0  10      529.26      486.49     60.95 o
  -3   0  10      146.35      149.87     20.59 o
  -2   0  10      152.30      163.00     17.79 o
  -1   0  10      159.50      213.61     24.72 o
   0   0  10       37.94       91.73     18.78 o
   1   0  10     1013.36     1160.45     44.51 o
   2   0  10      194.71      120.71     39.79 o
   3   0  10        4.28        0.00     28.79 o
   4   0  10        4.51        0.00     26.12 o
   5   0  10      146.89       64.42     31.61 o
   6   0  10        5.36        0.00     32.02 o
   7   0  10       26.71        1.46     35.67 o
  -7   1  10      159.51      115.25     59.84 o
  -6   1  10        0.56        0.00     47.65 o
  -5   1  10      170.85       77.57     45.44 o
  -4   1  10        6.11       12.19     38.79 o
  -3   1  10     5340.59     4830.63    180.07 o
  -2   1  10       19.21       44.29     26.39 o
  -1   1  10    11906.24     9020.33    392.90 o
   0   1  10       78.35      126.27     18.98 o
   1   1  10     1087.82     1276.13    133.85 o
   2   1  10      177.47       88.53     49.88 o
   3   1  10      482.99      454.40     46.23 o
   4   1  10      175.15      122.99     31.42 o
   5   1  10     1387.16     1285.71    119.00 o
   6   1  10       61.14       66.23     35.97 o
   7   1  10       26.76       13.84     43.92 o
  -7   2  10      251.82      260.42     72.03 o
  -6   2  10       24.24       39.89     53.19 o
  -5   2  10      201.45      165.12     54.30 o
  -4   2  10      268.48      331.51     41.49 o
  -3   2  10       36.04       42.93     21.36 o
  -2   2  10     1163.55     1086.84    108.59 o
  -1   2  10        6.12        0.00     17.38 o
   0   2  10      108.08       16.10     56.79 o
   1   2  10      171.52       74.52     36.54 o
   2   2  10      237.62      290.93     52.25 o
   3   2  10     1585.48     1534.36    109.77 o
   4   2  10      221.83      327.12     36.08 o
   5   2  10       95.74       42.74     33.28 o
   6   2  10       65.10       76.28     36.36 o
  -7   3  10       16.67        0.00     60.95 o
  -6   3  10        0.30       38.79     55.41 o
  -5   3  10     3318.55     2557.68    203.90 o
  -4   3  10      344.78      395.95     28.14 o
  -3   3  10     4938.62     5047.03    188.54 o
  -2   3  10      112.67      127.29     39.14 o
  -1   3  10       46.68      106.43     33.11 o
   0   3  10        6.65        0.64     17.29 o
   1   3  10     6118.53     5340.04    154.58 o
   2   3  10       19.43        5.50     19.07 o
   3   3  10     4397.31     5039.93    226.28 o
   4   3  10       39.92       63.94     22.59 o
   5   3  10       81.00       61.22     33.96 o
   6   3  10        0.74        0.00     35.04 o
  -7   4  10      153.26      131.87     67.60 o
  -6   4  10      106.94       87.55     64.27 o
  -5   4  10       44.43       40.83     20.18 o
  -4   4  10      207.85      224.68     24.30 o
  -3   4  10       44.92       64.42     18.91 o
  -2   4  10      261.28      320.52     83.67 o
  -1   4  10       38.48       33.47     24.24 o
   0   4  10      786.05      807.43     45.11 o
   1   4  10      146.10      110.18     19.24 o
   2   4  10      559.51      595.84     32.34 o
   3   4  10      205.33      202.33     24.94 o
   4   4  10       45.00       62.76     23.64 o
   5   4  10      144.70      122.83     35.64 o
   6   4  10       89.82       69.22     37.78 o
  -7   5  10       60.06       49.87     72.03 o
  -6   5  10       41.10       36.73     23.02 o
  -5   5  10       30.58       38.53     21.74 o
  -4   5  10       68.58      103.00     22.52 o
  -3   5  10      317.08      415.45     31.59 o
  -2   5  10       59.29       96.14     43.03 o
  -1   5  10     2531.00     2458.70    131.04 o
   0   5  10       62.19       37.97     23.85 o
   1   5  10      552.93      452.57     41.76 o
   2   5  10       87.28       73.68     21.39 o
   3   5  10      328.95      324.77     28.23 o
   4   5  10        6.32       10.45     33.42 o
   5   5  10       80.09       63.16     27.79 o
  -6   6  10      131.43      121.65     36.89 o
  -5   6  10        2.42        8.87     22.90 o
  -4   6  10      420.75      521.21     51.28 o
  -3   6  10       71.29       68.42     29.97 o
  -2   6  10     2699.74     2920.11    117.29 o
  -1   6  10       10.39        0.00     34.76 o
   0   6  10     1712.65     1586.71     95.81 o
   1   6  10       94.42       30.22     38.78 o
   2   6  10       49.31        9.98     21.41 o
   3   6  10      173.76      205.60     26.98 o
   4   6  10      538.54      608.53     37.80 o
   5   6  10       28.75       19.78     27.80 o
  -5   7  10      165.75      196.68     44.28 o
  -4   7  10        9.89       45.85     36.67 o
  -3   7  10      179.11      199.06     36.99 o
  -2   7  10      238.40      169.61     31.85 o
  -1   7  10      165.81      137.53     42.81 o
   0   7  10        0.24        0.00     26.36 o
   1   7  10      274.38      208.96     35.70 o
   2   7  10        1.44        0.00     34.97 o
   3   7  10        1.08        0.00     24.47 o
   4   7  10      170.86      142.19     29.58 o
  -4   8  10      557.18      614.61     45.04 o
  -3   8  10        3.87        0.00     40.10 o
  -2   8  10      169.93      196.94     49.70 o
  -1   8  10       21.50        0.00     33.07 o
   0   8  10     1099.99     1016.83     61.55 o
   1   8  10       27.84        3.99     32.38 o
   2   8  10      931.47      871.70     65.24 o
   3   8  10        0.26        0.00     39.30 o
  -3   9  10      109.28       29.58    157.36 o
  -2   9  10        0.38        0.00     30.09 o
  -1   9  10       46.01        9.95     36.31 o
   0   9  10       12.95        4.62     34.23 o
   1   9  10       35.40       68.60     36.89 o
   2   9  10       33.62        0.00     75.36 o
  -3  -9  11      295.72      268.18     67.60 o
  -2  -9  11        2.50       18.08     39.57 o
  -1  -9  11       17.91       27.70     60.95 o
   0  -9  11        0.89        0.00     45.05 o
   1  -9  11      101.09       82.59     49.99 o
   2  -9  11        6.06       77.57     66.49 o
  -4  -8  11       11.67        3.85     37.07 o
  -3  -8  11        2.52        5.51     36.38 o
  -2  -8  11      255.84      315.53     44.23 o
  -1  -8  11        4.35       35.46     56.52 o
   0  -8  11     1083.16     1162.14     77.94 o
   1  -8  11       32.38       33.26     44.58 o
   2  -8  11        8.87        6.65     63.17 o
   3  -8  11       22.95       40.73     27.96 o
  -5  -7  11      131.81      135.36     32.34 o
  -4  -7  11        0.51        0.00     33.92 o
  -3  -7  11       10.92        3.39     33.13 o
  -2  -7  11      109.52      119.99     34.03 o
  -1  -7  11        7.60       19.95     50.98 o
   0  -7  11        4.59        0.00     38.00 o
   1  -7  11      281.02      219.29     46.58 o
   2  -7  11       13.92        0.00     78.13 o
   3  -7  11      270.71      302.66     33.13 o
   4  -7  11       70.11      110.71     40.31 o
  -6  -6  11       27.69        9.86     29.79 o
  -5  -6  11        0.32        0.00     26.72 o
  -4  -6  11      700.33      673.05     42.83 o
  -3  -6  11       28.45      101.70     32.46 o
  -2  -6  11     2194.75     2125.92    106.94 o
  -1  -6  11      275.40      252.66     55.41 o
   0  -6  11     1040.15      932.03     65.43 o
   1  -6  11       11.05        0.00     36.43 o
   2  -6  11      297.82      306.50     29.33 o
   3  -6  11       73.81       81.71     37.11 o
   4  -6  11      454.04      477.76     78.65 o
   5  -6  11       14.86       57.53     49.59 o
  -6  -5  11       11.92        7.94     27.99 o
  -5  -5  11       51.87       49.87     26.66 o
  -4  -5  11       22.50       32.22     28.45 o
  -3  -5  11      108.52      112.28     24.90 o
  -2  -5  11      208.29      233.36     33.59 o
  -1  -5  11       38.36       72.84     32.10 o
   0  -5  11      109.82       89.17     34.45 o
   1  -5  11      582.88      337.99     64.27 o
   2  -5  11      100.01       75.74     23.51 o
   3  -5  11      410.30      467.31     59.02 o
   4  -5  11        0.10       26.89     56.94 o
   5  -5  11        7.70       16.24     31.41 o
  -7  -4  11        6.45        0.00     58.73 o
  -6  -4  11      291.28      336.92     33.09 o
  -5  -4  11        0.83       16.35     24.24 o
  -4  -4  11      650.39      652.44     39.59 o
  -3  -4  11      208.65      203.70     25.31 o
  -2  -4  11       55.91       82.90     21.59 o
  -1  -4  11       44.23       50.86     30.16 o
   0  -4  11      527.46      493.59     46.62 o
   1  -4  11       39.72       56.24     20.14 o
   2  -4  11     2907.26     3214.81    220.41 o
   3  -4  11      304.83      403.59     67.18 o
   4  -4  11       91.22       83.33     40.79 o
   5  -4  11       21.65       40.86     32.37 o
   6  -4  11       43.22        0.00     33.94 o
  -7  -3  11      103.35        8.87     57.63 o
  -6  -3  11       85.12       64.71     33.76 o
  -5  -3  11        2.15        0.00     22.75 o
  -4  -3  11       51.33       45.48     22.08 o
  -3  -3  11     1337.26     1410.55     62.11 o
  -2  -3  11      213.83      239.68     30.29 o
  -1  -3  11     4539.62     4139.57    159.04 o
   0  -3  11        0.21        0.00     16.67 o
   1  -3  11      700.78      675.07     59.50 o
   2  -3  11       93.75      111.61     53.26 o
   3  -3  11      571.34      607.90    134.14 o
   4  -3  11      380.91      404.48     42.39 o
   5  -3  11      315.04      261.33     40.47 o
   6  -3  11       17.73        0.00     34.64 o
  -7  -2  11        1.08        0.00     56.52 o
  -6  -2  11        8.90        3.32     48.76 o
  -5  -2  11      118.83      138.98     24.33 o
  -4  -2  11      339.63      393.26     31.12 o
  -3  -2  11      449.51      477.33     31.41 o
  -2  -2  11     1196.25     1181.64     55.20 o
  -1  -2  11      209.24      157.26     32.47 o
   1  -2  11       40.28        0.00     53.42 o
   2  -2  11        3.68        0.00     42.23 o
   3  -2  11      191.63      182.57     48.79 o
   4  -2  11       49.78        1.35     29.07 o
   5  -2  11      194.15       70.42     38.85 o
   6  -2  11       22.38        0.00     34.59 o
  -7  -1  11        0.55       16.62     54.30 o
  -6  -1  11       57.25        0.00     48.76 o
  -5  -1  11     1290.88     1200.16    106.39 o
  -4  -1  11      378.15      414.92     29.64 o
  -3  -1  11     2998.52     2632.58    187.91 o
  -2  -1  11      204.19      188.79     24.72 o
  -1  -1  11      246.64      370.36     41.27 o
   0  -1  11       81.03      162.92     20.47 o
   1  -1  11     2973.20     3300.20    358.13 o
   2  -1  11       84.58      124.34     62.54 o
   3  -1  11     3388.85     2968.68    150.02 o
   4  -1  11       29.09        0.00     28.75 o
   5  -1  11       50.88        0.00     32.07 o
   6  -1  11        6.15        0.00     33.61 o
  -7   0  11       30.11        1.11     55.41 o
  -6   0  11       10.13        0.00     48.76 o
  -5   0  11       79.57       44.33     42.11 o
  -4   0  11       16.35        4.43     39.89 o
  -3   0  11        5.19       11.51     20.75 o
  -2   0  11      274.19      237.80     25.28 o
  -1   0  11      162.98      147.40     25.16 o
   0   0  11       15.52       66.58     19.75 o
   1   0  11      321.11      480.93     29.23 o
   2   0  11      185.79      224.34     32.53 o
   3   0  11      261.39       75.21     74.86 o
   4   0  11       58.58        0.00     28.92 o
   5   0  11       28.68        0.00     32.61 o
   6   0  11        8.73        0.00     35.84 o
  -7   1  11      630.39      482.06     79.79 o
  -6   1  11      126.35       99.74     54.30 o
  -5   1  11      474.77      398.94     66.49 o
  -4   1  11        7.75       28.81     44.33 o
  -3   1  11       24.01       25.00     31.03 o
  -2   1  11        3.68       68.82     33.67 o
  -1   1  11     9247.12     7642.51    335.72 o
   0   1  11       37.01       86.88     39.16 o
   1   1  11     6700.64     4710.19    216.27 o
   2   1  11      287.32      340.11     71.07 o
   3   1  11       61.84        6.63     47.51 o
   4   1  11       10.54        0.00     30.49 o
   5   1  11      231.73      197.49     38.20 o
   6   1  11        3.08        0.00     37.25 o
  -7   2  11       49.76        0.00     63.17 o
  -6   2  11       98.11       75.36     57.63 o
  -5   2  11      385.53      278.15     64.27 o
  -4   2  11       47.83        0.00     46.54 o
  -3   2  11      293.54      276.31     33.80 o
  -2   2  11     1467.56     1451.01    146.37 o
  -1   2  11       35.67       62.16     22.28 o
   0   2  11     2796.22     2499.01    134.64 o
   1   2  11        1.74        0.00     25.53 o
   2   2  11      332.41      311.54     79.14 o
   3   2  11        5.32       18.17     29.48 o
   4   2  11      300.52      429.09     75.18 o
   5   2  11      183.18      159.69     38.87 o
   6   2  11       50.81       29.09     39.33 o
  -7   3  11      113.96       12.19     63.17 o
  -6   3  11        0.79        0.00     54.30 o
  -5   3  11       57.31       84.22     57.63 o
  -4   3  11       15.30       14.85     18.47 o
  -3   3  11     6740.64     7038.39    262.58 o
  -2   3  11      503.30      534.81     98.63 o
  -1   3  11     2631.97     2358.36    115.48 o
   0   3  11       53.03        5.85     32.55 o
   1   3  11      625.82      576.29     31.58 o
   2   3  11      636.52      614.86     38.66 o
   3   3  11      702.66      845.97     74.29 o
   4   3  11      207.10      293.76     47.67 o
   5   3  11      109.33      146.41     38.72 o
   6   3  11       38.62        9.18     39.78 o
  -7   4  11       11.35       34.35     67.60 o
  -6   4  11      397.41      303.64     78.68 o
  -5   4  11      408.41      449.31     33.81 o
  -4   4  11     1536.06     1521.35     67.80 o
  -3   4  11      187.73      236.18     43.22 o
  -2   4  11      133.08      146.15     43.07 o
  -1   4  11        0.15       16.26     29.43 o
   0   4  11       95.80       41.99     36.28 o
   1   4  11      113.68       56.38     20.73 o
   2   4  11     1712.48     1710.95     60.68 o
   3   4  11      461.04      432.19     32.16 o
   4   4  11      268.72      420.19     49.78 o
   5   4  11        5.27        0.00     36.82 o
  -6   5  11       15.29        0.00     65.38 o
  -5   5  11      216.40      268.68     33.84 o
  -4   5  11      152.47      148.68     25.38 o
  -3   5  11      218.63      249.61     45.25 o
  -2   5  11       48.26       65.51     26.09 o
  -1   5  11      718.63      732.38     93.48 o
   0   5  11       45.62       59.72     26.96 o
   1   5  11      267.90      170.05     35.57 o
   2   5  11      135.39      110.08     24.28 o
   3   5  11        0.98        0.00     23.81 o
   4   5  11        4.99        0.00     25.83 o
   5   5  11       24.60        6.30     40.47 o
  -6   6  11      234.39      323.33     34.32 o
  -5   6  11       12.34       45.49     28.98 o
  -4   6  11       51.02       40.82     23.86 o
  -3   6  11      129.95      158.86     26.82 o
  -2   6  11     1238.13     1330.17    150.27 o
  -1   6  11      140.50       99.51     29.36 o
   0   6  11     2282.95     2160.64    130.53 o
   1   6  11       59.46       25.44     33.46 o
   2   6  11      253.67      291.15     33.94 o
   3   6  11       94.71       74.67     27.11 o
   4   6  11      152.50      162.73     30.65 o
  -5   7  11       49.53       71.81     39.65 o
  -4   7  11        0.71        7.46     36.76 o
  -3   7  11       26.28       72.49     33.80 o
  -2   7  11       45.32       60.10     35.78 o
  -1   7  11       91.63       80.44     31.28 o
   0   7  11        9.34        0.00     29.11 o
   1   7  11      442.18      338.99     55.21 o
   2   7  11       17.89        0.00     35.90 o
   3   7  11       29.71        0.00     31.44 o
   4   7  11       34.34        0.00     35.08 o
  -4   8  11      843.96      967.47    131.91 o
  -3   8  11       13.15       27.98     27.25 o
  -2   8  11      706.58      718.22     65.56 o
  -1   8  11       34.02        5.12     31.62 o
   0   8  11        7.38        0.00     32.75 o
   1   8  11       37.04       24.02     35.17 o
   2   8  11      811.34      664.51     62.78 o
  -2   9  11        9.49        0.00     44.33 o
  -1   9  11      114.28       82.01     49.87 o
   0   9  11        6.53        0.00     47.65 o
  -2  -9  12        8.95        5.54     62.06 o
  -1  -9  12      268.66      271.50     74.25 o
   0  -9  12        1.94        0.00     48.07 o
   1  -9  12       79.10       40.28     50.86 o
  -4  -8  12      253.84      221.64     66.49 o
  -3  -8  12       18.62       53.27     39.87 o
  -2  -8  12      126.82      144.43     42.57 o
  -1  -8  12       30.01        0.00     43.01 o
   0  -8  12      376.75      346.08     53.67 o
   1  -8  12       74.11        8.77     46.15 o
   2  -8  12      530.04      488.84     64.83 o
   3  -8  12       18.53       25.64     56.71 o
  -5  -7  12       36.12        0.00     47.65 o
  -4  -7  12       11.93       37.75     37.39 o
  -3  -7  12      342.73      378.75     45.80 o
  -2  -7  12        9.96        0.00     35.03 o
  -1  -7  12      109.73       76.41     52.64 o
   0  -7  12        0.01        0.00     41.13 o
   1  -7  12       28.51        0.00     42.29 o
   2  -7  12        0.13        0.00     67.04 o
   3  -7  12      289.30      312.05     35.40 o
   4  -7  12       51.85       52.92     32.47 o
  -5  -6  12        2.79        0.00     28.60 o
  -4  -6  12      146.42      162.77     30.86 o
  -3  -6  12       83.65       92.80     34.71 o
  -2  -6  12      460.35      566.96     48.93 o
  -1  -6  12        0.89       30.60     36.80 o
   0  -6  12     1427.01     1212.44     78.73 o
   1  -6  12      182.21       56.52     56.52 o
   2  -6  12      301.17      320.63     31.36 o
   3  -6  12       33.54       47.33     30.48 o
   4  -6  12      122.38      175.30     58.54 o
  -6  -5  12        2.99        0.00     28.67 o
  -5  -5  12      376.90      411.66     36.11 o
  -4  -5  12        1.05        0.00     25.65 o
  -3  -5  12      694.61      676.35     43.25 o
  -2  -5  12      386.13      333.56     58.73 o
  -1  -5  12       59.53       29.37     34.48 o
   0  -5  12       10.74        0.00     35.26 o
   1  -5  12      225.06      167.33     62.06 o
   2  -5  12      673.05      655.67     39.56 o
   3  -5  12      204.04      273.23     64.78 o
   4  -5  12        5.06        8.88     30.94 o
   5  -5  12      134.43      142.87     36.87 o
  -6  -4  12       71.66       63.14     28.48 o
  -5  -4  12       55.28       37.24     26.66 o
  -4  -4  12     1027.34     1001.02     51.77 o
  -3  -4  12      102.40      128.60     24.80 o
  -2  -4  12     1652.93     1899.42    140.74 o
  -1  -4  12       38.51       17.22     32.10 o
   0  -4  12        3.71        0.00     32.10 o
   1  -4  12       14.40       32.84     21.67 o
   2  -4  12      411.15      451.86     67.82 o
   3  -4  12        5.48        4.75     32.95 o
   4  -4  12      635.82      755.33    124.28 o
   5  -4  12       23.69       36.82     54.70 o
  -6  -3  12       96.16       39.89     53.19 o
  -5  -3  12      323.43      370.27     33.33 o
  -4  -3  12        4.88       11.83     23.35 o
  -3  -3  12      127.11      173.03     25.39 o
  -2  -3  12      268.48      289.58     29.71 o
  -1  -3  12     2829.27     2331.04    116.75 o
   0  -3  12       13.73        0.00     28.81 o
   1  -3  12     2485.23     1286.59     72.87 o
   2  -3  12       64.04       46.07     38.07 o
   3  -3  12       30.86       32.81     48.31 o
   4  -3  12       17.02       23.83     53.58 o
   5  -3  12      372.81      373.17     44.79 o
   6  -3  12       72.97        0.00     92.65 o
  -7  -2  12       17.17       16.62     60.95 o
  -6  -2  12      148.33       98.63     55.41 o
  -5  -2  12        0.95        0.00     45.44 o
  -4  -2  12      158.77      157.29     25.06 o
  -3  -2  12        2.89        0.00     27.03 o
  -2  -2  12      201.66      222.04     35.88 o
  -1  -2  12        9.09        0.00     32.03 o
   0  -2  12      383.77      482.03     47.40 o
   1  -2  12      190.88      169.38    110.85 o
   2  -2  12      244.94      490.19     55.96 o
   3  -2  12       76.38       59.49     66.06 o
   4  -2  12       39.86        0.00     49.27 o
   5  -2  12      154.64       72.46     36.04 o
   6  -2  12       10.41        0.00     43.71 o
  -7  -1  12       97.63        1.11     59.84 o
  -6  -1  12       72.97       35.46     55.41 o
  -5  -1  12      163.28      201.69     53.19 o
  -4  -1  12        0.30       46.54     41.00 o
  -3  -1  12     5024.38     4468.99    229.79 o
  -2  -1  12       57.90      119.61     24.09 o
  -1  -1  12     3614.03     3347.93    227.41 o
   0  -1  12       66.15      144.78     22.12 o
   1  -1  12      156.08      280.99     30.58 o
   2  -1  12       25.09      102.88     44.47 o
   3  -1  12     1683.27     1075.10     79.10 o
   4  -1  12      251.97       13.34     44.31 o
   5  -1  12      536.06      229.47     40.79 o
   6  -1  12        0.68        0.00     36.76 o
  -7   0  12       37.95       54.30     63.17 o
  -6   0  12        1.16        0.00     47.65 o
  -5   0  12       24.29       34.35     48.76 o
  -4   0  12       42.71       29.92     46.54 o
  -3   0  12       63.99        0.00     43.22 o
  -2   0  12       74.23      135.95     63.72 o
  -1   0  12       46.54       46.34     17.64 o
   0   0  12      387.99      479.58     28.98 o
   1   0  12      133.31      275.73     31.29 o
   2   0  12      230.78      349.36     36.62 o
   3   0  12      283.47      205.89     64.30 o
   4   0  12        0.70        0.00     34.39 o
   5   0  12        3.85        0.00     34.97 o
   6   0  12       24.00        0.00     38.50 o
  -7   1  12      127.58       86.44     66.49 o
  -6   1  12       25.86       47.65     59.84 o
  -5   1  12     2153.15     1756.46    150.71 o
  -4   1  12      257.12      233.83     56.52 o
  -3   1  12      316.95      281.48     59.84 o
  -2   1  12        3.00       88.64     59.29 o
  -1   1  12     1084.52      905.48     77.90 o
   0   1  12        4.03       86.72     24.85 o
   1   1  12     4077.98     4501.41    222.30 o
   2   1  12       20.02        8.13     50.54 o
   3   1  12     1095.99     1440.63    144.06 o
   4   1  12      241.14      194.17     88.93 o
   5   1  12       38.41       24.68     38.40 o
   6   1  12        0.91        0.00     49.13 o
  -7   2  12       45.40       22.16     64.27 o
  -6   2  12      195.74      142.95     64.27 o
  -5   2  12       18.09        0.00     50.98 o
  -4   2  12       34.43        0.00     49.87 o
  -3   2  12      452.91      434.61     40.79 o
  -2   2  12      113.73      113.85     24.75 o
  -1   2  12        0.69        0.00     24.53 o
   0   2  12     3343.50     2964.39    184.10 o
   1   2  12      638.76      608.95     47.88 o
   2   2  12      574.97      805.97    140.97 o
   3   2  12       53.02       25.25     47.67 o
   4   2  12        1.19        0.00     41.25 o
   5   2  12      138.64      123.58     41.55 o
   6   2  12       77.20       77.98     63.85 o
  -6   3  12        0.29        0.00     57.63 o
  -5   3  12       11.42        0.00     54.30 o
  -4   3  12       33.83       29.51     27.80 o
  -3   3  12      665.14      733.80     44.93 o
  -2   3  12      477.94      501.01     49.08 o
  -1   3  12     6574.52     5157.46    331.35 o
   0   3  12       65.26        0.00     27.40 o
   1   3  12     1733.43     1646.71     79.74 o
   2   3  12       95.98       56.41     26.39 o
   3   3  12      191.61      191.87     33.34 o
   4   3  12      266.64      277.54     67.98 o
   5   3  12      175.27      205.39     48.31 o
  -6   4  12       20.43       78.68     66.49 o
  -5   4  12      125.20      218.31     69.82 o
  -4   4  12      872.02      947.14     50.73 o
  -3   4  12      495.34      534.37     51.40 o
  -2   4  12     2139.46     2063.66    105.57 o
  -1   4  12      110.83      157.45     29.71 o
   0   4  12      494.23      480.33     85.01 o
   1   4  12      520.16      402.98     29.82 o
   2   4  12      726.90      671.66     37.18 o
   3   4  12      372.21      362.08     32.76 o
   4   4  12      360.59      494.56     55.02 o
   5   4  12       26.10        0.00     44.38 o
  -6   5  12        3.70       26.60     70.92 o
  -5   5  12      190.86      210.25     29.78 o
  -4   5  12        2.13        0.00     22.79 o
  -3   5  12      155.57      166.50     36.89 o
  -2   5  12        7.09       27.08     26.22 o
  -1   5  12      559.87      643.56    128.18 o
   0   5  12       46.96       18.43     39.65 o
   1   5  12      547.45      403.68     43.92 o
   2   5  12       87.19       37.79     25.14 o
   3   5  12        0.52        0.00     26.26 o
   4   5  12       82.72       74.82     29.68 o
  -5   6  12       20.00        0.00     25.54 o
  -4   6  12      543.98      677.67     56.29 o
  -3   6  12       13.27       50.05     34.59 o
  -2   6  12      115.75      122.64     37.70 o
  -1   6  12       46.56       39.35     41.14 o
   0   6  12     2277.93     2260.65    118.59 o
   1   6  12       21.19        0.00     33.67 o
   2   6  12     1001.37      912.11     64.61 o
   3   6  12        0.36        0.00     27.61 o
   4   6  12        1.42        0.00     30.16 o
  -4   7  12      108.89       88.57     35.76 o
  -3   7  12      127.92      361.27    101.95 o
  -2   7  12        0.36        0.00     30.75 o
  -1   7  12       14.49       35.81     31.98 o
   0   7  12       31.39       34.80     33.31 o
   1   7  12      158.15      103.59     42.19 o
   2   7  12        7.51        0.00     39.02 o
   3   7  12      164.15      127.74     54.54 o
  -3   8  12        0.50        0.00     44.33 o
  -2   8  12     1410.11     1472.43     96.20 o
  -1   8  12       32.76        0.00     34.06 o
   0   8  12      130.27      100.24     37.05 o
   1   8  12        0.20        0.00     39.88 o
  -3  -8  13       77.25      125.22     65.38 o
  -2  -8  13      290.24      355.73     75.36 o
  -1  -8  13      152.94      178.88     50.54 o
   0  -8  13      266.05      203.92     53.57 o
   1  -8  13        8.49        0.00     46.50 o
   2  -8  13      319.86      136.31     84.22 o
  -4  -7  13       15.04       20.09     40.08 o
  -3  -7  13      262.06      263.85     45.72 o
  -2  -7  13        1.81       15.51     59.84 o
  -1  -7  13      319.35      309.58     55.96 o
   0  -7  13       10.48        0.00     44.23 o
   1  -7  13       28.15       19.95     62.06 o
   2  -7  13        1.39        0.00     50.13 o
   3  -7  13        0.66        0.00     40.26 o
  -5  -6  13       57.43       15.19     31.71 o
  -4  -6  13       91.29       72.26     38.18 o
  -3  -6  13      188.40      209.01     41.79 o
  -2  -6  13     1048.32     1016.20    100.84 o
  -1  -6  13       80.21       48.05     41.92 o
   0  -6  13      997.56      803.12     66.18 o
   1  -6  13       16.46        0.00     59.84 o
   2  -6  13      426.25      476.90     61.42 o
   3  -6  13        1.24        0.00     29.11 o
   4  -6  13       46.96       28.46     44.79 o
  -5  -5  13      101.66       99.95     31.19 o
  -4  -5  13        8.52        7.21     28.23 o
  -3  -5  13      388.47      416.79     45.27 o
  -2  -5  13      108.42      105.50     65.38 o
  -1  -5  13      264.87      339.41     46.21 o
   0  -5  13        3.38        0.00     38.00 o
   1  -5  13       38.03        0.00     41.13 o
   2  -5  13       44.15       19.40     27.55 o
   3  -5  13      382.21      515.10    119.16 o
   4  -5  13      389.31      416.21    123.00 o
  -6  -4  13        0.10        0.00     38.64 o
  -5  -4  13       79.53       63.90     29.41 o
  -4  -4  13      469.10      556.24     58.52 o
  -3  -4  13        8.70        0.00     31.15 o
  -2  -4  13      861.64      832.71     61.84 o
  -1  -4  13        0.50        1.21     35.24 o
   0  -4  13      108.85       75.36     53.19 o
   1  -4  13        6.92        0.00     27.10 o
   2  -4  13        7.97        0.54     29.60 o
   3  -4  13       18.48       32.95     33.75 o
   4  -4  13       57.00       69.26     65.90 o
   5  -4  13        0.37       44.03     58.86 o
  -6  -3  13        1.33        0.00     56.52 o
  -5  -3  13      572.05      579.99     40.72 o
  -4  -3  13      326.50      338.21     32.32 o
  -3  -3  13      522.67      599.14     54.24 o
  -2  -3  13        0.86       10.33     33.67 o
  -1  -3  13      489.21      409.73     57.63 o
   0  -3  13       33.62       73.61     38.78 o
   2  -3  13       64.58        1.84     65.90 o
   3  -3  13      494.16      890.44     75.21 o
   4  -3  13       41.96        1.02     66.70 o
   5  -3  13        2.43       29.91     56.14 o
  -6  -2  13       30.73       19.95     57.63 o
  -5  -2  13       86.11       50.98     52.08 o
  -4  -2  13      219.85      242.72     36.73 o
  -3  -2  13        4.43        0.00     24.53 o
  -2  -2  13       89.33       42.33     25.61 o
  -1  -2  13       50.75       19.95     45.44 o
   0  -2  13        6.62        9.55     11.68 o
   1  -2  13       63.75       96.75     26.64 o
   2  -2  13      159.60      205.43     81.40 o
   3  -2  13       23.05       17.07     75.18 o
   4  -2  13       59.13       23.81     80.78 o
   5  -2  13      106.26       38.97     36.59 o
  -6  -1  13      275.81      185.07     64.27 o
  -5  -1  13       25.38        0.00     47.65 o
  -4  -1  13       69.26       13.30     46.54 o
  -3  -1  13     1531.32     1390.06     65.46 o
  -2  -1  13        0.10        0.00     31.03 o
  -1  -1  13     4915.17     4604.02    225.83 o
   0  -1  13       47.04      142.86     27.79 o
   1  -1  13      954.78     1286.05     57.47 o
   2  -1  13      348.04      428.88     43.99 o
   3  -1  13      270.75      412.29     61.90 o
   4  -1  13        2.59       17.56     34.87 o
   5  -1  13      356.98      123.52     40.69 o
  -6   0  13       16.05        0.00     58.73 o
  -5   0  13        0.18        0.00     49.87 o
  -4   0  13        2.52       19.95     45.44 o
  -3   0  13        0.43        0.00     41.00 o
  -2   0  13      256.76      232.82     19.78 o
  -1   0  13       65.42       95.66     17.92 o
   0   0  13      111.03      183.48     24.20 o
   1   0  13      115.20      200.09     31.37 o
   2   0  13        8.84      141.80     34.22 o
   3   0  13      260.07      314.04     55.50 o
   4   0  13      116.69       73.52     72.30 o
   5   0  13       58.29        0.00     47.51 o
  -6   1  13       36.26       29.92     60.95 o
  -5   1  13      717.47      666.02     89.76 o
  -4   1  13       53.12       62.06     52.08 o
  -3   1  13     2805.94     2309.44    185.07 o
  -2   1  13      501.30      433.30     68.71 o
  -1   1  13       38.56       92.26     21.17 o
   0   1  13       61.31      141.34     27.88 o
   1   1  13     1676.84     2076.12     79.19 o
   2   1  13      333.15      428.21     61.74 o
   3   1  13     1123.78     1502.76    106.12 o
   4   1  13       20.56        0.00     83.97 o
   5   1  13       49.71        0.00     67.34 o
  -6   2  13      121.25       16.62     62.06 o
  -5   2  13       59.93       18.84     55.41 o
  -4   2  13      915.29      735.83     93.09 o
  -3   2  13        8.87       16.62     53.19 o
  -2   2  13        4.64       37.06     26.63 o
  -1   2  13      439.28      462.08     94.02 o
   0   2  13       23.87      111.05     27.84 o
   1   2  13        3.88        0.00     22.92 o
   3   2  13        0.77       52.42     57.19 o
   4   2  13       84.60       32.07    104.93 o
   5   2  13      102.69       98.54     88.61 o
  -6   3  13       38.23        0.00     60.95 o
  -5   3  13      116.57      106.39     65.38 o
  -4   3  13        3.10        0.00     57.63 o
  -3   3  13      107.78      108.81     27.91 o
  -2   3  13       10.40       33.64     25.76 o
  -1   3  13      670.97      563.04     53.67 o
   0   3  13       76.48      108.98     33.69 o
   1   3  13      665.70      744.49     61.33 o
   2   3  13      379.79      450.53     50.29 o
   3   3  13        4.52        0.00     55.82 o
   4   3  13       19.44        0.00     59.18 o
   5   3  13       19.48        0.00     71.28 o
  -5   4  13        2.69       98.63     68.71 o
  -4   4  13      210.82      350.43     43.97 o
  -3   4  13      152.89      167.00     43.44 o
  -2   4  13     1772.09     1677.20     92.56 o
  -1   4  13      405.51      491.94    161.24 o
   0   4  13     2817.75     2068.42    114.01 o
   1   4  13      124.64      115.24     29.59 o
   2   4  13      425.62      403.37     45.66 o
   3   4  13       37.74       73.23     44.63 o
   4   4  13      346.35      430.68     77.10 o
  -5   5  13      100.08      132.98     77.57 o
  -4   5  13        8.82        2.98     34.90 o
  -3   5  13       96.02      135.35     42.02 o
  -2   5  13       23.10       40.13     31.14 o
  -1   5  13       90.80       97.46     31.41 o
   0   5  13        0.09       23.93     43.47 o
   1   5  13      467.14      411.39     46.44 o
   2   5  13      316.94      248.37     35.54 o
   3   5  13        1.40        0.00     29.34 o
   4   5  13       88.17       18.03     45.26 o
  -5   6  13      127.72      125.92     33.30 o
  -4   6  13      968.26     1165.25    140.18 o
  -3   6  13       87.49       80.98     43.38 o
  -2   6  13      239.97      299.47     60.40 o
  -1   6  13       19.51       60.44     39.06 o
   0   6  13      679.13      696.28    222.19 o
   1   6  13       57.18       17.27     36.62 o
   2   6  13     1096.35     1128.27     71.84 o
   3   6  13       11.88        0.00     34.24 o
  -3   7  13      288.74      345.48     44.08 o
  -2   7  13       15.36        0.00     33.11 o
  -1   7  13       74.91       60.79     35.21 o
   0   7  13       46.98       30.35     50.84 o
   1   7  13       83.92       27.35     46.93 o
   2   7  13       66.10        0.00     50.92 o
  -1   8  13        0.17       19.95     52.08 o
   0   8  13      850.61      846.65     94.20 o
  -1  -8  14        8.77       22.16     72.03 o
   0  -8  14      210.31      176.20     80.90 o
  -3  -7  14       11.83        0.00     65.38 o
  -2  -7  14        6.98        6.65     47.02 o
  -1  -7  14      446.59      421.21     58.37 o
   0  -7  14        2.47        0.00     44.14 o
   1  -7  14      487.33      293.67     78.68 o
   2  -7  14       35.31        0.00     78.68 o
  -4  -6  14       81.23      107.43     41.97 o
  -3  -6  14       25.96       46.54     64.27 o
  -2  -6  14       31.98        0.00     43.86 o
  -1  -6  14       99.81       92.14     45.72 o
   0  -6  14      573.84      355.15     53.28 o
   1  -6  14       39.94        8.87     46.23 o
   2  -6  14      367.89      393.05     89.21 o
   3  -6  14        5.77        0.00     31.64 o
  -5  -5  14      111.95       78.45     33.94 o
  -4  -5  14      126.62      116.98     41.18 o
  -3  -5  14      332.59      415.57     75.36 o
  -2  -5  14       10.94        0.00     41.09 o
  -1  -5  14      722.76      632.18     59.94 o
   0  -5  14        7.27        0.00     56.52 o
   1  -5  14       60.04       17.18     44.67 o
   2  -5  14        0.99        0.00     34.54 o
   3  -5  14       24.54        9.08     31.90 o
   4  -5  14       13.43        0.00     84.49 o
  -5  -4  14        1.54        0.00     30.53 o
  -4  -4  14       76.77       19.46     37.39 o
  -3  -4  14        8.11        0.00     38.78 o
  -2  -4  14      206.70      206.15     43.36 o
  -1  -4  14       29.40       30.90     39.52 o
   0  -4  14      874.97      691.03     90.87 o
   1  -4  14        8.78        0.00     43.48 o
   2  -4  14       46.51        0.00     26.71 o
   3  -4  14       59.79       53.53     75.82 o
   4  -4  14        0.15       36.26     71.34 o
  -6  -3  14       12.89       38.79     62.06 o
  -5  -3  14      759.51      772.40     89.76 o
  -4  -3  14        3.68        0.00     35.94 o
  -3  -3  14     1248.54     1225.81     62.64 o
  -2  -3  14       92.83       41.27     37.17 o
  -1  -3  14      104.96        0.00     49.87 o
   0  -3  14       43.61       36.74     52.08 o
   1  -3  14      755.01      793.46     94.20 o
   2  -3  14       22.13       22.94     71.39 o
   4  -3  14        4.65        0.00     66.22 o
  -6  -2  14       22.38        0.00     58.73 o
  -5  -2  14       38.73        0.00     53.19 o
  -4  -2  14        8.34        0.00     42.66 o
  -3  -2  14       33.00       20.26     27.67 o
  -2  -2  14      277.56      168.75     29.43 o
  -1  -2  14        0.25        0.00     55.96 o
   0  -2  14       47.35       86.65     41.92 o
   1  -2  14      249.78      362.89     33.58 o
   2  -2  14       94.80      115.71     31.47 o
   3  -2  14       33.73      110.18     51.18 o
   4  -2  14        0.42       54.15     69.90 o
   5  -2  14        1.92        0.00    180.08 o
  -6  -1  14       30.45        0.00     59.84 o
  -5  -1  14      804.51      586.23     82.01 o
  -4  -1  14      236.72      167.33     57.63 o
  -3  -1  14        0.85       42.70     44.33 o
  -2  -1  14       82.03        0.00     32.13 o
  -1  -1  14     3118.85     3058.75    147.71 o
   0  -1  14       19.04       93.98     27.94 o
   1  -1  14     2901.12     3644.35    123.94 o
   2  -1  14       31.09      118.73     33.04 o
   3  -1  14       89.35      287.74     39.82 o
   4  -1  14        0.78       85.41     38.81 o
   5  -1  14       59.00       83.56     60.69 o
  -6   0  14        6.79        0.00     59.84 o
  -5   0  14        0.18        0.00     57.63 o
  -4   0  14      196.35      155.14     58.73 o
  -3   0  14        5.37       35.46     48.76 o
  -2   0  14      117.59      132.79     25.77 o
  -1   0  14       48.98      106.60     19.66 o
   0   0  14      598.56      765.10     42.63 o
   1   0  14        0.74      115.51     31.65 o
   2   0  14       73.98      169.33     42.99 o
   3   0  14      266.39      412.09     42.42 o
   4   0  14      233.94      256.56     42.69 o
   5   0  14      122.85       84.18     62.55 o
  -6   1  14        0.02        0.00     65.38 o
  -5   1  14      207.88      114.14     64.27 o
  -4   1  14       78.73       66.49     56.52 o
  -3   1  14     1804.52     1582.48    139.63 o
  -2   1  14       38.39       42.11     54.30 o
  -1   1  14      973.01     1154.40     62.87 o
   0   1  14       53.04      181.37     28.11 o
   1   1  14      113.22      219.87     38.24 o
   2   1  14       29.05      104.13     40.40 o
   3   1  14      427.29      647.34     72.14 o
   4   1  14       45.79       30.04    102.05 o
   5   1  14       86.98        0.00    255.99 o
  -6   2  14      136.05       14.41     65.38 o
  -5   2  14        9.76        0.00     56.52 o
  -4   2  14      854.02      796.78     99.74 o
  -3   2  14        1.38        2.22     56.52 o
  -2   2  14     1854.15     1309.87     79.13 o
  -1   2  14       96.59       91.61     30.51 o
   0   2  14      617.59      795.28     55.04 o
   1   2  14      327.03      419.42     36.13 o
   2   2  14      210.67      210.45     56.78 o
   3   2  14       86.89        0.00     95.01 o
   4   2  14      232.77      591.19     83.02 o
  -5   3  14      417.60      373.46     80.90 o
  -4   3  14      274.47      198.36     69.82 o
  -3   3  14      136.98      194.52     38.23 o
  -2   3  14      179.42      154.01     42.60 o
  -1   3  14       21.63        0.00     29.93 o
   0   3  14       74.99       72.77     85.59 o
   1   3  14       42.60        0.00     47.36 o
   2   3  14       23.80       48.35     51.21 o
   3   3  14       69.08       90.86     57.06 o
   4   3  14       95.28        0.00    109.25 o
  -5   4  14       29.05        0.00     66.49 o
  -4   4  14        5.90      111.93     72.03 o
  -3   4  14       13.27       13.20     32.15 o
  -2   4  14     2292.51     2011.58    107.92 o
  -1   4  14       59.30      107.67     79.19 o
   0   4  14     1796.17     1445.40     90.90 o
   1   4  14       39.41       78.78     37.74 o
   2   4  14      511.13      763.17     63.39 o
   3   4  14       14.21        0.00     53.90 o
   4   4  14      356.62      202.24    142.48 o
  -4   5  14       20.40       23.91     55.41 o
  -3   5  14       65.32       85.48     32.95 o
  -2   5  14       21.89        0.00     31.34 o
  -1   5  14        0.99       41.58     48.21 o
   0   5  14       20.55       20.63     37.77 o
   1   5  14      121.88       83.94     39.78 o
   2   5  14        3.14       54.69     40.86 o
   3   5  14      146.38       65.08     47.99 o
  -4   6  14      857.11      919.17     94.75 o
  -3   6  14        6.44       18.48     58.95 o
  -2   6  14     1171.25     1392.70    199.75 o
  -1   6  14       51.84       11.42     33.87 o
   0   6  14        0.26       35.53     61.40 o
   1   6  14        3.44        0.00     38.76 o
   2   6  14      646.56      708.09     74.81 o
  -2   7  14        7.06        0.00     39.32 o
  -1   7  14      173.62      217.77    102.79 o
   0   7  14       39.07       30.46     54.85 o
   1   7  14        0.26        0.00     82.56 o
  -2  -7  15       14.45       52.08     74.25 o
  -1  -7  15        4.54        0.00     74.25 o
   0  -7  15        7.66        0.00     69.82 o
  -3  -6  15       39.54       14.67     75.36 o
  -2  -6  15      268.52      298.64     54.35 o
  -1  -6  15        2.85        0.00     68.15 o
   0  -6  15       18.62        0.00     59.84 o
   1  -6  15        0.62        0.00     77.57 o
   2  -6  15      136.69       77.57     79.79 o
  -4  -5  15      144.04      130.76     70.92 o
  -3  -5  15        0.42       19.19     45.01 o
  -2  -5  15        5.72        0.00     45.59 o
  -1  -5  15      717.89      515.92     73.14 o
   0  -5  15        4.40        0.00     59.84 o
   1  -5  15      719.42      659.10     66.21 o
   2  -5  15       37.71       55.40     75.91 o
   3  -5  15        6.34        0.00     54.23 o
  -5  -4  15        3.02        0.00     42.12 o
  -4  -4  15      184.05      201.40     47.36 o
  -3  -4  15       32.31       35.22     43.80 o
  -2  -4  15       17.53        0.00     42.23 o
  -1  -4  15        0.06        0.00     50.98 o
   0  -4  15      143.34      145.73     46.23 o
   1  -4  15        3.10        0.00     45.84 o
   2  -4  15      319.10      409.71     57.97 o
   3  -4  15       17.31        0.00     91.99 o
  -5  -3  15       10.65        0.00     56.52 o
  -4  -3  15       10.88       10.27     32.80 o
  -3  -3  15     1432.72     1362.67     85.37 o
  -2  -3  15       25.70        0.00     37.95 o
  -1  -3  15      954.36      728.07     87.55 o
   0  -3  15       23.27       18.84     43.88 o
   1  -3  15       21.32       58.50     46.62 o
   2  -3  15       10.95       33.25     28.84 o
   3  -3  15      235.56      312.22    134.68 o
   4  -3  15       21.12        0.00    100.88 o
  -5  -2  15       40.63        0.00     53.19 o
  -4  -2  15       41.19       22.16     56.52 o
  -3  -2  15        0.16        3.10     28.93 o
  -2  -2  15        1.98        0.00     48.76 o
  -1  -2  15       42.54        6.65     39.96 o
   0  -2  15      425.80      401.63     64.83 o
   1  -2  15       18.29      101.53     36.11 o
   2  -2  15      120.56      276.88     36.12 o
   3  -2  15      201.21      337.08     40.70 o
   4  -2  15        6.89      104.75     67.02 o
  -5  -1  15      758.07      684.85     94.20 o
  -4  -1  15       84.55      107.49     57.63 o
  -3  -1  15      630.85      508.65     76.46 o
  -2  -1  15      266.92      242.16     34.55 o
  -1  -1  15      176.99      248.05     43.86 o
   0  -1  15       10.01       48.04     28.23 o
   1  -1  15     1840.92     2312.03     86.95 o
   2  -1  15        8.20       81.56     33.99 o
   3  -1  15      608.13      957.12     62.54 o
   4  -1  15       13.03      166.46     42.24 o
  -5   0  15       26.34       11.08     60.95 o
  -4   0  15        8.45        0.00     53.19 o
  -3   0  15       28.06        0.00     53.19 o
  -2   0  15      519.43      445.49     72.03 o
  -1   0  15        0.66       13.67     68.71 o
   0   0  15       19.83      139.07     29.62 o
   1   0  15      177.90      324.35     36.58 o
   2   0  15       74.43      238.87     37.70 o
   3   0  15        8.52      119.74     37.94 o
   4   0  15        9.16      115.61     42.41 o
  -5   1  15       12.94        0.00     57.63 o
  -4   1  15       10.12        0.00     56.52 o
  -3   1  15      557.29      738.05     90.87 o
  -2   1  15       22.92      104.17     56.52 o
  -1   1  15     1436.71     1673.24    162.44 o
   0   1  15       60.13      195.33     43.99 o
   1   1  15      157.79      308.73     75.66 o
   2   1  15       61.78      192.39     64.68 o
   3   1  15       42.38      153.22     39.36 o
   4   1  15       39.82      158.92     43.34 o
  -5   2  15       51.15       76.46     66.49 o
  -4   2  15      450.15      387.86     78.68 o
  -3   2  15       24.18       24.38     60.95 o
  -2   2  15      388.95      663.80     91.98 o
  -1   2  15        8.11        0.00     30.96 o
   0   2  15      647.09      827.84     68.71 o
   1   2  15       99.60      249.74     57.42 o
   2   2  15      591.82      797.11     68.14 o
   3   2  15      244.30      286.52     60.48 o
   4   2  15      163.65       80.14    112.66 o
  -5   3  15      138.36       96.41     73.14 o
  -4   3  15        9.39       22.16     67.60 o
  -3   3  15      224.04      252.66     75.36 o
  -2   3  15       21.56       21.68     32.09 o
  -1   3  15       91.26       63.77     54.47 o
   0   3  15        6.45        0.00     43.78 o
   1   3  15      196.03      169.57     37.74 o
   2   3  15      178.63       44.65     85.41 o
   3   3  15        1.31        0.00     57.56 o
  -4   4  15      209.08      285.91     82.01 o
  -3   4  15       32.36       81.56     39.93 o
  -2   4  15        0.37       58.25     44.64 o
  -1   4  15        4.65       28.40     51.55 o
   0   4  15     1679.61     1559.11     96.77 o
   1   4  15        3.80        0.00     36.85 o
   2   4  15      508.23      727.40     74.83 o
   3   4  15       38.16        0.00    180.08 o
  -4   5  15        0.31       18.84     49.87 o
  -3   5  15      284.78      275.68     59.76 o
  -2   5  15       71.99       64.45     35.05 o
  -1   5  15        0.66        0.00     36.15 o
   0   5  15       78.14       74.50     48.26 o
   1   5  15      186.97      278.07     76.77 o
   2   5  15        4.69       65.36     53.64 o
  -2   6  15     1189.38     1170.64     82.78 o
  -1   6  15       12.70       33.48     74.25 o
   0   6  15      461.66      363.22     58.75 o
   1   6  15       41.40       48.55     54.74 o
  -2  -6  16      217.41      175.09     84.22 o
  -1  -6  16        6.49        0.00     72.03 o
   0  -6  16      109.70        0.00     67.60 o
  -3  -5  16      121.92      101.93     52.22 o
  -2  -5  16       59.90       30.54     48.86 o
  -1  -5  16       46.18      103.06     64.27 o
   0  -5  16        8.63        0.00     50.98 o
   1  -5  16      391.21      526.06    156.25 o
   2  -5  16        0.59        0.00     74.25 o
  -4  -4  16       95.41      136.47     51.11 o
  -3  -4  16        0.71        5.42     46.23 o
  -2  -4  16      318.12      201.13     48.75 o
  -1  -4  16        2.56        0.00     58.73 o
   0  -4  16        2.61        0.00     46.62 o
   1  -4  16       45.82       69.26     50.93 o
   2  -4  16       52.98       85.64     58.18 o
  -4  -3  16        6.24        0.00     68.71 o
  -3  -3  16      164.69      210.27     70.92 o
  -2  -3  16        0.29        0.00     54.30 o
  -1  -3  16     1444.46     1083.05    127.99 o
   0  -3  16       12.39       95.38     57.07 o
   1  -3  16      430.31      543.38     96.97 o
   2  -3  16       31.79      115.15     36.02 o
   3  -3  16       40.23      130.86     39.67 o
  -5  -2  16        0.14        0.00     59.84 o
  -4  -2  16       62.23      111.93     59.84 o
  -2  -2  16       74.16       64.44     41.13 o
  -1  -2  16       75.54       19.26     43.86 o
   0  -2  16       22.40        8.87     43.88 o
   1  -2  16       87.34      125.68     39.29 o
   2  -2  16       74.81      224.68     37.16 o
   3  -2  16       71.82      248.56     40.58 o
  -5  -1  16      214.76      206.12     74.25 o
  -4  -1  16        0.53        0.00     54.30 o
  -3  -1  16     1276.10     1107.07    116.36 o
  -2  -1  16      120.88       58.73     58.73 o
  -1  -1  16      436.55      468.46     52.89 o
   0  -1  16       13.21       51.37     42.29 o
   1  -1  16      127.23      313.59     37.27 o
   2  -1  16      110.49      247.24     38.18 o
   3  -1  16      474.04      871.74     85.62 o
  -4   0  16      265.58      205.01     67.60 o
  -3   0  16       18.59       34.35     58.73 o
  -2   0  16        9.46       18.84     55.41 o
  -1   0  16       48.26      122.73     41.13 o
   0   0  16     1144.40     1470.79    102.07 o
   1   0  16       57.25      183.45     35.13 o
   2   0  16      233.36      454.77     51.14 o
   3   0  16       55.61      250.85     51.23 o
  -5   1  16      119.13        0.00     64.27 o
  -4   1  16       11.31        0.00     60.95 o
  -3   1  16        7.09        2.22     59.84 o
  -2   1  16       46.89       48.76     60.95 o
   0   1  16       60.39      188.17     44.31 o
   1   1  16      429.59      699.88     59.84 o
   2   1  16        1.35      138.44     53.53 o
   3   1  16        3.62      102.89     42.55 o
  -4   2  16        2.88        9.97     65.38 o
  -3   2  16       97.34       86.44     64.27 o
  -2   2  16     1591.78     2067.86    177.31 o
  -1   2  16       23.92       11.31     33.53 o
   0   2  16      385.79      562.17    142.95 o
   1   2  16        0.26      144.40     87.84 o
   2   2  16       15.59      174.86     62.37 o
   3   2  16       59.86      233.31     67.34 o
  -4   3  16      120.28      170.66     72.03 o
  -3   3  16       17.51       33.25     67.60 o
  -2   3  16        2.77       16.84     49.31 o
  -1   3  16        0.10       36.59     35.72 o
   0   3  16        1.06       19.34     36.76 o
   1   3  16       50.72       33.78     49.72 o
   2   3  16       26.83       75.53     34.42 o
  -3   4  16        9.66       65.38     72.03 o
  -2   4  16      154.81      217.42     69.27 o
  -1   4  16        0.45        0.00     35.94 o
   0   4  16      271.86      190.43     50.86 o
   1   4  16       47.93        0.00     74.25 o
   2   4  16      766.13      984.06    119.68 o
  -2   5  16        7.84       65.11     40.76 o
  -1   5  16       76.43       41.65     39.59 o
   0   5  16       70.96       58.26     53.14 o
  -3  -4  17        3.21        0.00     46.82 o
  -2  -4  17      141.49       95.30     65.38 o
  -1  -4  17       13.23        0.00     45.05 o
   0  -4  17      231.97      246.60     56.02 o
   1  -4  17        4.77       22.16     74.25 o
  -3  -3  17        0.95       63.52     44.48 o
  -2  -3  17        0.17        0.00     42.23 o
  -1  -3  17      396.27      339.90     86.44 o
   0  -3  17        3.46        5.54     47.80 o
   1  -3  17      538.20      757.04    114.70 o
   2  -3  17        0.32      103.06     79.79 o
  -2  -2  17      220.87      194.49     48.58 o
  -1  -2  17        5.84        0.00     45.05 o
   0  -2  17      145.75      257.69     49.75 o
   1  -2  17       47.59       95.86     48.58 o
   2  -2  17        7.36      125.00     35.60 o
  -4  -1  17        3.52        0.00     59.84 o
  -1  -1  17      721.95      824.68    133.54 o
   0  -1  17       16.43       26.40     43.86 o
   1  -1  17       33.30      108.33     39.02 o
   2  -1  17       21.26      124.12     36.81 o
  -4   0  17      279.36      195.04     72.03 o
  -3   0  17       58.15       41.00     60.95 o
   0   0  17      220.27      310.04     74.80 o
   1   0  17       44.03      163.68     35.55 o
   2   0  17      427.59      713.13     62.86 o
  -4   1  17        9.90        1.11     65.38 o
  -3   1  17       19.39        0.00     63.17 o
  -2   1  17       55.48       83.11     65.38 o
   0   1  17       23.09       69.97     38.43 o
   1   1  17      107.53      208.03     50.38 o
   2   1  17      158.97      367.08     66.78 o
  -3   2  17        5.12        0.00     69.82 o
  -2   2  17      200.98      244.91     75.36 o
  -1   2  17        1.59        4.43     60.95 o
   0   2  17     1176.20     1385.52     98.63 o
   1   2  17        1.80       81.10     47.59 o
   2   2  17      157.03      420.32     61.90 o
  -3   3  17       20.44        0.00     69.82 o
  -2   3  17       26.09      111.93     74.25 o
  -1   3  17       31.00        3.78     43.73 o
   0   3  17       31.15        0.00     62.06 o
   1   3  17        0.83        0.00     49.72 o
  -1   4  17       70.69       59.02     52.43 o
   0   4  17        0.64       13.70     40.68 o
  -1  -3  18        4.68        0.00     48.86 o
  -2  -2  18      120.46       63.17     66.49 o
  -1  -2  18       29.49       11.36     47.40 o
   0  -2  18       65.43      169.65     48.97 o
  -1  -1  18      410.44      429.97     75.36 o
   0  -1  18       17.51       67.06     63.72 o
   1  -1  18      219.70      359.56     54.84 o
   0   0  18       97.61      181.15     80.90 o
   1   0  18       35.10      140.15     35.31 o
   0   1  18        2.98       33.25     65.38 o
 
